# Supplementary material for: Microbial communities in top- and subsoil of repacked soil columns respond differently to amendments but their diversity is negatively correlated with plant productivity
Source: Sci Rep. 2019 Jun 20;9:8890. doi: 10.1038/s41598-019-45368-9 (PMC6586782; doi:10.1038/s41598-019-45368-9)
Supplement: Supplementary file 1 — Dataset 1 [file 41598_2019_45368_MOESM1_ESM.xlsx]

## Sheet: Figure S1
Figure S1. Rarefaction curves for bacteria (a) and fungi (b).
(a)
(b)

## Sheet: Table S1a,b
Table S1a. Relative abundances of bacterial OTUs and ther taxonomic assignments.
OTU_ID	T01 TOP PL	T02 TOP FERT	T03 SUB PL	T04 SUB FERT	T05 TOP NIL	T06 SUB NIL	T07 TOP PL	T08 TOP FERT	T09 SUB PL	T10 SUB FERT	T11 TOP NIL	T12 SUB NIL	T13 TOP PL	T14 TOP FERT	T15 SUB PL	T16 SUB FERT	T17 TOP NIL	T18 SUB NIL	Domain	Phylum	Class	Order	Family	Genus	Species
OTU_1	0.0788704	0.687658	0.174478	26.523	0.127849	0.385894	0.0813309	0.367791	0.111862	21.0973	0.0654698	0.288525	0.0539386	0.602357	0.470212	5.76429	0.0282987	0.0232275	Bacteria	Proteobacteria	Betaproteobacteria	Burkholderiales	Burkholderiaceae	Burkholderia	Unassigned
OTU_10	1.00223	1.03149	0.921079	0.572426	0.807577	0.740559	0.971041	0.839136	0.92401	0.517047	0.873505	0.890611	0.885227	1.14652	0.715373	0.452592	0.990456	0.929098	Bacteria	Proteobacteria	Alphaproteobacteria	Rhizobiales	Bradyrhizobiaceae	Bradyrhizobium	Unassigned
OTU_100	0.515543	0.085311	0.259688	1.00217	0.725541	0.52196	0.559458	0.0392787	0.0367765	0.694133	0.652975	0.517437	0.500254	0.0232795	0.692389	0.534467	0.733194	0.737472	Bacteria	Verrucomicrobia	Subdivision3	Subdivision3_genera_incertae_sedis	Unassigned	Unassigned	Unassigned
OTU_1000	0.0846414	0.0103407	0.150132	0.0117507	0.0884286	0.0624568	0.0665434	0.00357079	0.0551648	0.0142106	0.0551325	0.10611	0.0454776	0.00290994	0.0584174	0.00568582	0.033444	0.0116137	Bacteria	Proteobacteria	Alphaproteobacteria	Caulobacterales	Caulobacteraceae	Phenylobacterium	Unassigned
OTU_1007	0.00192367	0	0.0121729	0.00167867	0	0.0044612	0.00246457	0	0.806019	0.00218625	0	0	0.00105762	0.00290994	0.00766129	0.00113717	0	0	Bacteria	Firmicutes	Clostridia	Clostridiales	Ruminococcaceae	Anaerobacterium	Unassigned
OTU_101	0.41936	0.576496	0.616758	0.535495	0.333472	1.45881	0.520025	0.674879	0.212997	0.858102	0.694325	1.15052	0.567941	0.564528	1.16452	0.633401	0.558257	0.667789	Bacteria	Actinobacteria	Actinobacteria	Rubrobacteridae	Gaiellales	Gaiellaceae	Unassigned
OTU_102	0.00961834	0.00258518	0.547778	0.11415	0.0745784	1.37405	0.0197166	0.0142832	0.0168559	0.111499	0.00861445	1.49747	0.0285557	0.00290994	1.86361	0.0625441	0.00257261	0.0174206	Bacteria	Proteobacteria	Betaproteobacteria	Burkholderiales	Burkholderiales_incertae_sedis	Sphaerotilus	Unassigned
OTU_103	1.31579	1.43736	0.296206	0.570748	0.518852	0.475118	1.24707	1.33905	0.243645	0.39899	1.51442	0.987183	1.24059	1.3182	0.515222	0.277468	1.82141	1.64915	Bacteria	Actinobacteria	Actinobacteria	Rubrobacteridae	Solirubrobacterales	Solirubrobacteraceae	Unassigned
OTU_1030	0.0730994	0.0542888	1.39582	0.810797	0.0990827	0.158373	0.0788663	0.0321371	0.395348	0.784862	0.00689156	0.120417	0.131145	0.0581987	0.241331	1.73076	0.0128631	0.00580686	Bacteria	Proteobacteria	Gammaproteobacteria	Xanthomonadales	Xanthomonadaceae	Rhodanobacter	Unassigned
OTU_104	0.13658	0.162866	0.0121729	0.0889695	0.206689	0.133836	0.155268	0.157115	0.00153236	0.151944	0.158506	0.0834575	0.179795	0.104758	0.166633	0.16034	0.162075	0.121944	Bacteria	Chloroflexi	Ktedonobacteria	Ktedonobacterales	Ktedonobacteraceae	Ktedonobacter	Unassigned
OTU_1043	0.157741	0.116333	0.10144	0.233335	0.270613	0.225291	0.165126	0.160686	0.0153236	0.169434	0.217084	0.27541	0.172392	0.0989379	0.211643	0.150106	0.162075	0.197433	Bacteria	Acidobacteria	Acidobacteria_Gp1	Telmatobacter	Unassigned	Unassigned	Unassigned
OTU_105	0.0134657	0.0361925	0.00405762	0.444847	0.00213081	0.0089224	0.00985829	0.0285663	0	0.447087	0.0103373	0.00834575	0.0126914	0.0116398	0.00191532	0.289977	0.0102904	0	Bacteria	Candidatus_Saccharibacteria	Saccharibacteria_genera_incertae_sedis	Unassigned	Unassigned	Unassigned	Unassigned
OTU_106	0.196214	0.111163	0.0324609	0.0369307	0.361172	0.066918	0.406654	0.107124	0.0183883	0.0142106	0.210193	0.04769	0.347957	0.113488	0.062248	0.00568582	0.421908	0.360026	Bacteria	Verrucomicrobia	Subdivision3	Subdivision3_genera_incertae_sedis	Unassigned	Unassigned	Unassigned
OTU_107	0.648276	0.933251	0.0121729	0.0990415	0.495413	0.078071	0.589033	0.771291	0.0122588	0.0721461	0.692602	0.140686	0.648321	0.846792	0.0536291	0.0636812	0.635435	0.627141	Bacteria	Acidobacteria	Acidobacteria_Gp1	Edaphobacter	Unassigned	Unassigned	Unassigned
OTU_108	0.00384734	0.00775554	0.231284	0.0856121	0.0159811	0.564342	0.00246457	0.00357079	0.0842796	0.194576	0.0137831	0.621162	0.00528809	0	0.488408	0.125088	0.00771784	0.0116137	Bacteria	Firmicutes	Thermolithobacteria	Thermolithobacterales	Thermolithobacteraceae	Thermolithobacter	Unassigned
OTU_1085	0.0711757	0.0930665	0.00405762	0.0235014	0.0362238	0.033459	0.0665434	0.067845	0.0306471	0.0163968	0.0930361	0.0655738	0.0634571	0.0523789	0.0316028	0.0181946	0.0874688	0.121944	Bacteria	Actinobacteria	Actinobacteria	Actinobacteridae	Actinomycetales	Streptosporangineae	Unassigned
OTU_109	0	0	0.18665	0.0537174	0.123587	0.553189	0	0	0.116459	0.110405	0.00344578	0.406557	0.00423048	0.00290994	0.268145	0.117128	0.00771784	0	Bacteria	Verrucomicrobia	Spartobacteria	Spartobacteria_genera_incertae_sedis	Unassigned	Unassigned	Unassigned
OTU_11	0.915666	1.56403	0.0486914	0.20144	0.915183	0.0490732	0.943931	1.77825	0.021453	0.0787049	0.859722	0.081073	0.914841	1.12615	0.0670363	0.0409379	1.1268	0.812961	Bacteria	Proteobacteria	Alphaproteobacteria	Rhodospirillales	Rhodospirillaceae	Lacibacterium	Unassigned
OTU_110	0.028855	0.0232666	0.00811524	0.433097	0.0106541	0.0178448	0.0295749	0.00714158	0.00153236	0.748789	0.00516867	0.0226528	0.00740333	0.0232795	0.0526714	0.452592	0.0180083	0.0232275	Bacteria	Candidatus_Saccharibacteria	Saccharibacteria_genera_incertae_sedis	Unassigned	Unassigned	Unassigned	Unassigned
OTU_111	0.0769468	0.116333	0.0486914	0.104077	0.139568	0.434967	0.0714726	0.0892698	0.00919413	0.132268	0.117157	0.327869	0.0698029	0.145497	0.319859	0.0977962	0.11834	0.116137	Bacteria	Candidate_Division_WPS-2	WPS-2_genera_incertae_sedis	Unassigned	Unassigned	Unassigned	Unassigned
OTU_112	0.20968	0.0103407	0.0324609	0.0218227	0.166203	0.0245366	0.241528	0.0107124	0	0	0.0878674	0.0071535	0.210466	0	0.0114919	0	0.146639	0.11033	Bacteria	Proteobacteria	Deltaproteobacteria	Bdellovibrionales	Bdellovibrionaceae	Vampirovibrio	Unassigned
OTU_113	0.023084	0.0206815	0.0811524	0.110792	0.216277	1.28706	0.0492914	0.017854	0.0628266	0.180365	0.0292891	1.33174	0.0253829	0.0261894	1.3503	0.0693671	0.0411618	0.0348412	Bacteria	Acidobacteria	Acidobacteria_Gp1	Gp1	Unassigned	Unassigned	Unassigned
OTU_114	0.205833	0.0878962	0.328667	0.157795	0.151288	0.272133	0.177449	0.0749866	0.145574	0.20988	0.180903	0.481669	0.152297	0.0872981	0.339012	0.243353	0.126058	0.0987167	Bacteria	Gemmatimonadetes	Gemmatimonadetes	Gemmatimonadales	Gemmatimonadaceae	Gemmatimonas	Unassigned
OTU_1145	0.13658	0.0155111	0.0324609	0.00671468	0.0905594	0.011153	0.105977	0.0321371	0.0168559	0.00109312	0.094759	0.0071535	0.126914	0.0174596	0.00957662	0	0.115768	0.127751	Bacteria	Acidobacteria	Acidobacteria_Gp1	Gp1	Unassigned	Unassigned	Unassigned
OTU_115	0.413589	0.165452	0.137959	0.0906481	0.26209	0.189601	0.495379	0.149973	0.0735531	0.0852636	0.403156	0.283756	0.35536	0.093118	0.13503	0.089836	0.362738	0.307764	Bacteria	Proteobacteria	Alphaproteobacteria	Caulobacterales	Caulobacteraceae	Caulobacter	Unassigned
OTU_1151	0.0942598	0.0103407	0.10144	0.00671468	0.0415508	0.0423814	0.0394331	0.0249955	0.0337118	0.00983811	0.0844216	0.0298063	0.0391319	0.0116398	0.0181956	0.0113716	0.0514522	0.0464549	Bacteria	Proteobacteria	Alphaproteobacteria	Caulobacterales	Caulobacteraceae	Brevundimonas	Unassigned
OTU_1157	0.0807941	0.0542888	0.17042	0.0352521	0.10441	0.11153	0.0542206	0.0571327	0.0505677	0.0480974	0.0930361	0.118033	0.0687452	0.0320093	0.123538	0.0557211	0.0668879	0.0696824	Bacteria	Gemmatimonadetes	Gemmatimonadetes	Gemmatimonadales	Gemmatimonadaceae	Gemmatimonas	Unassigned
OTU_116	0.49823	0.0594592	0.0284033	0.0470027	0.251436	0.0535344	0.322859	0.0321371	0.0168559	0.0163968	0.516867	0.0703428	0.33738	0.0290994	0.0402218	0	0.272697	0.313571	Bacteria	Proteobacteria	Gammaproteobacteria	Xanthomonadales	Sinobacteraceae	Steroidobacter	Unassigned
OTU_117	1.04263	0.739362	0.417935	0.112471	0.582777	0.26098	1.02033	0.428495	0.173156	0.142106	0.957927	0.273025	0.857729	0.247345	0.19249	0.0545839	0.884979	0.720051	Bacteria	Proteobacteria	Alphaproteobacteria	Alphaproteobacteria_incertae_sedis	Rhizomicrobium	Unassigned	Unassigned
OTU_1171	0.034626	0.0387777	0.503145	0.194726	0.0202427	0.381432	0.0123229	0.0321371	0.134847	0.124616	0.0206747	0.317139	0.0380743	0.0174596	0.316986	0.173986	0.0282987	0.0232275	Bacteria	Firmicutes	Bacilli	Bacillales	Bacillaceae_1	Bacillus	Unassigned
OTU_118	0.0711757	0.0361925	0.0933252	0.0973628	0.107606	0.243135	0.051756	0.0214247	0.0337118	0.0961948	0.132663	0.290909	0.0380743	0.0290994	0.254738	0.0579954	0.079751	0.087103	Bacteria	Proteobacteria	Alphaproteobacteria	Rhodospirillales	Rhodospirillaceae	Lacibacterium	Unassigned
OTU_119	0	0.0258518	0	0.167867	0.00426162	0.0044612	0	0.0214247	0	0.0415387	0	0.004769	0.00317286	0.977739	0.00574597	1.44079	0.00771784	0.0290343	Bacteria	Actinobacteria	Actinobacteria	Actinobacteridae	Actinomycetales	Corynebacterineae	Unassigned
OTU_12	0.034626	0	0.0284033	0	0.0010654	0.0089224	0	0	9.74885	0.00327937	0.00172289	0.0131148	0	0	0.00287299	0	0	0	Bacteria	Proteobacteria	Betaproteobacteria	Rhodocyclales	Rhodocyclaceae	Sulfurisoma	Unassigned
OTU_120	0.342413	0.105992	1.54595	0.481778	0.53803	1.43651	0.308071	0.132119	2.74445	0.453646	0.482409	1.48674	0.339496	0.0669286	1.88085	0.437808	0.357593	0.342605	Bacteria	Acidobacteria	Acidobacteria_Gp3	Candidatus_Solibacter	Unassigned	Unassigned	Unassigned
OTU_121	0.238535	0.623029	0.0202881	0.0839335	0.274875	0.0691486	0.207024	0.492769	0.0383089	0.0852636	0.23259	0.0464978	0.278154	0.599447	0.0335182	0.0977962	0.280415	0.319378	Bacteria	Acidobacteria	Acidobacteria_Gp1	Gp1	Unassigned	Unassigned	Unassigned
OTU_1218	1.60049	1.34429	0.284033	0.188011	1.48624	0.370279	1.81146	1.86752	0.235983	0.15741	1.46618	0.269449	1.89314	1.43751	0.414668	0.0864245	1.6156	1.9453	Bacteria	Proteobacteria	Alphaproteobacteria	Sphingomonadales	Sphingomonadaceae	Sphingomonas	Unassigned
OTU_122	0.0500154	0.00517036	0.42605	0.105756	0.282332	0.747251	0.0295749	0.00714158	0.114927	0.0765186	0.00344578	0.509091	0.0507657	0	0.332309	0.113716	0.0128631	0.0232275	Bacteria	Proteobacteria	Gammaproteobacteria	Xanthomonadales	Xanthomonadaceae	Luteimonas	Unassigned
OTU_1223	0.11542	0	0.105498	0.00839335	0.0468778	0.0379202	0.0591497	0	0.021453	0.0109312	0.191241	0.042921	0.0475929	0	0.0172379	0.00568582	0.0488796	0.0580686	Bacteria	Acidobacteria	Acidobacteria_Gp6	Gp6	Unassigned	Unassigned	Unassigned
OTU_123	0.0384734	0.0956517	0.0121729	0.522066	0.00958865	0.0044612	0.0369686	0.117836	0	0.771745	0.00861445	0.014307	0.0317286	0.104758	0.0134073	1.24747	0.033444	0	Bacteria	Candidatus_Saccharibacteria	Saccharibacteria_genera_incertae_sedis	Unassigned	Unassigned	Unassigned	Unassigned
OTU_124	0.167359	0.0491185	0.0973828	0.030216	0.188577	0.214138	0.14541	0.0214247	0.0750854	0.0459112	0.213638	0.196721	0.1597	0.0523789	0.0919355	0.0318406	0.187801	0.162592	Bacteria	Proteobacteria	Betaproteobacteria	Burkholderiales	Comamonadaceae	Schlegelella	Unassigned
OTU_125	0.150046	0	0.0284033	0.13933	0.169399	0.0490732	0.273567	0.0107124	0.00919413	0.0240487	0	0.244411	0.272866	0.00581988	0	0.00568582	0	0.00580686	Bacteria	Candidatus_Saccharibacteria	Saccharibacteria_genera_incertae_sedis	Unassigned	Unassigned	Unassigned	Unassigned
OTU_126	0.13658	0.491185	0.00405762	0.0369307	0.151288	0.0156142	0.170055	0.382075	0.00766178	0.0284212	0.180903	0.0166915	0.206236	0.500509	0.00478831	0.0295663	0.246971	0.255502	Bacteria	Proteobacteria	Alphaproteobacteria	Rhodospirillales	Acetobacteraceae	Rhodopila	Unassigned
OTU_1263	0.0153894	0	0.182593	0.0235014	0.0277005	0.151681	0.0123229	0	0.0490354	0.0306074	0.0258434	0.152608	0.0158643	0	0.117792	0.0318406	0.0154357	0.00580686	Bacteria	Proteobacteria	Deltaproteobacteria	Myxococcales	Nannocystineae	Haliangiaceae	Unassigned
OTU_1264	0.00961834	0	0.389531	0.0839335	0.0202427	1.11084	0.00492914	0.00714158	0.0122588	0.0240487	0.00689156	0.480477	0.00951857	0	0.542994	0.0670927	0	0.0116137	Bacteria	Proteobacteria	Betaproteobacteria	Burkholderiales	Oxalobacteraceae	Massilia	Unassigned
OTU_127	0.263543	0.0103407	0.0284033	0.0369307	0.119325	0.200754	0.209489	0.00357079	0.00153236	0.0327937	0.601289	0.231297	0.121626	0.00290994	0.175252	0.0216061	0.262406	0.209047	Bacteria	Proteobacteria	Deltaproteobacteria	Myxococcales	Nannocystineae	Kofleriaceae	Unassigned
OTU_128	0.0750231	0.0180963	0.166362	0.11415	0.00426162	0.0267672	0.034504	0	0.0658913	0.181458	0.0172289	0.0500745	0.0285557	0.0523789	0.0258569	0.515136	0.0180083	0.0232275	Bacteria	Bacteroidetes	Sphingobacteriia	Sphingobacteriales	Sphingobacteriaceae	Mucilaginibacter	Unassigned
OTU_129	0.0807941	0.0129259	0.470684	0.181296	0.0820362	0.600031	0.0295749	0.00357079	0.723272	0.138827	0.0241205	0.443517	0.0327862	0.00872981	0.861896	0.137597	0.00514522	0.0290343	Bacteria	Proteobacteria	Betaproteobacteria	Burkholderiales	Comamonadaceae	Xenophilus	Unassigned
OTU_13	1.20614	1.8846	0.0202881	0.382737	1.55016	0.158373	1.44177	1.69255	0.0107265	0.319192	1.48858	0.246796	1.29135	1.51899	0.141734	0.216061	1.48697	1.42849	Bacteria	Acidobacteria	Acidobacteria_Gp1	Gp1	Unassigned	Unassigned	Unassigned
OTU_130	0.00192367	0.0361925	0.0121729	0.229978	0.220539	0.113761	0.0197166	0.0107124	0.00153236	1.13794	0	0.0691505	0.00951857	0.00581988	0	0.00341149	0.00514522	0	Bacteria	Candidatus_Saccharibacteria	Saccharibacteria_genera_incertae_sedis	Unassigned	Unassigned	Unassigned	Unassigned
OTU_131	0.0673284	0.00258518	0.770947	0.0956841	0.0777746	0.459503	0.034504	0.00714158	0.13638	0.053563	0.189518	0.560358	0.0349014	0	0.537248	0.0477609	0.0668879	0.0929098	Bacteria	Gemmatimonadetes	Gemmatimonadetes	Gemmatimonadales	Gemmatimonadaceae	Gemmatimonas	Unassigned
OTU_132	0.00769467	0.00517036	0.150132	0.0990415	0.0554011	0.307823	0	0	0.108797	0.102754	0.0120602	0.414903	0.0116338	0.00290994	0.330393	0.100071	0.0231535	0.0116137	Bacteria	Acidobacteria	Acidobacteria_Gp1	Gp1	Unassigned	Unassigned	Unassigned
OTU_133	0.804094	1.81997	0.0243457	0.627822	1.64925	0.0267672	1.05977	1.82467	0.0153236	0.604497	0.551325	0.0298063	1.25539	3.04088	0.0201109	0.680025	0.823236	1.02781	Bacteria	Proteobacteria	Gammaproteobacteria	Xanthomonadales	Xanthomonadaceae	Mizugakiibacter	Unassigned
OTU_134	0.344337	0.0517036	0.288091	0.186332	0.13211	0.414891	0.150339	0.0499911	0.643589	0.142106	0.103373	0.430402	0.249598	0.0290994	0.172379	0.109168	0.0848962	0.0464549	Bacteria	Proteobacteria	Alphaproteobacteria	Caulobacterales	Caulobacteraceae	Phenylobacterium	Unassigned
OTU_1340	0.0538627	0.0155111	0.00811524	0.0134294	0.0607281	0.0869934	0.0468269	0.0249955	0.0229853	0.0251418	0.0930361	0.104918	0.0232676	0.00581988	0.0928932	0.0170575	0.046307	0.0580686	Bacteria	Verrucomicrobia	Subdivision3	Subdivision3_genera_incertae_sedis	Unassigned	Unassigned	Unassigned
OTU_135	0.669437	0.0491185	0.0689795	0.00671468	0.229062	0.156142	0.492914	0.121407	0.00919413	0.0273281	0.136108	0.033383	0.572172	0.0872981	0.00957662	0.00454866	0.151784	0.0638755	Bacteria	Actinobacteria	Actinobacteria	Actinobacteridae	Actinomycetales	Micromonosporineae	Unassigned
OTU_136	0.0942598	0.315392	0	0.0285374	0.345191	0.0044612	0.194701	0.44992	0.00459707	0.00437249	0.0620241	0	0.24008	0.44813	0	0	0.11834	0.104524	Bacteria	Proteobacteria	Alphaproteobacteria	Rhodospirillales	Rhodospirillaceae	Azospirillum	Unassigned
OTU_137	0.0846414	0.149941	0.0121729	0.0335734	0.110802	0.0981464	0.0936537	0.146402	0.0107265	0.0546562	0.0844216	0.071535	0.141721	0.142587	0.111089	0.0511724	0.10805	0.127751	Bacteria	Chloroflexi	Ktedonobacteria	Ktedonobacterales	Thermosporotrichaceae	Thermosporothrix	Unassigned
OTU_138	0.0904124	0.1396	0.117671	0.11415	0.0916248	0.236444	0.120764	0.121407	0.0812149	0.125709	0.141277	0.379136	0.100474	0.128037	0.241331	0.0943847	0.249543	0.162592	Bacteria	Actinobacteria	Actinobacteria	Actinobacteridae	Actinomycetales	Streptosporangineae	Unassigned
OTU_139	0.661742	0.473088	0.00811524	0.0872908	0.705298	0.0022306	0.926679	0.67845	0.00459707	0.00874499	0.501361	0.009538	1.21732	0.47723	0.00574597	0.00341149	0.514522	0.394867	Bacteria	Verrucomicrobia	Spartobacteria	Spartobacteria_genera_incertae_sedis	Unassigned	Unassigned	Unassigned
OTU_1398	0.00961834	0.0129259	0.0486914	0.0839335	0.0649897	0.202985	0.0123229	0.00714158	0.0490354	0.116964	0.0258434	0.242027	0.00951857	0.00581988	0.205897	0.114854	0.00514522	0.00580686	Bacteria	Acidobacteria	Acidobacteria_Gp1	Acidobacterium	Unassigned	Unassigned	Unassigned
OTU_14	1.17344	1.24606	0.0365186	0.22662	1.1581	0.0914546	1.54775	1.43546	0.00919413	0.0459112	1.42655	0.120417	1.39077	1.00102	0.109173	0.0227433	1.41751	1.40526	Bacteria	Acidobacteria	Acidobacteria_Gp1	Gp1	Unassigned	Unassigned	Unassigned
OTU_140	0.340489	0.00775554	0.0973828	0.0755401	1.70358	0.118222	0.23167	0.017854	0.0398412	0.00655874	0.35147	0.114456	0.188256	0.00290994	0.111089	0.0147831	0.216099	0.243888	Bacteria	Proteobacteria	Gammaproteobacteria	Xanthomonadales	Xanthomonadaceae	Rudaea	Unassigned
OTU_141	0.00961834	0.385192	0.00405762	0	0	0	0.00492914	0.799857	0	0.00109312	0.00172289	0	0.00528809	1.22508	0	0	0.0514522	0.0638755	Bacteria	Bacteroidetes	Sphingobacteriia	Sphingobacteriales	Sphingobacteriaceae	Mucilaginibacter	Unassigned
OTU_1417	0.111573	0.0336074	0.00811524	0.0134294	0.0287659	0	0.192237	0.0142832	0	0.00327937	0.0344578	0.00119225	0.08884	0.0232795	0.00287299	0.00341149	0.0668879	0.040648	Bacteria	Verrucomicrobia	Subdivision3	Subdivision3_genera_incertae_sedis	Unassigned	Unassigned	Unassigned
OTU_142	0.17313	0.0336074	0.0121729	0.0285374	0.165138	0.0267672	0.115835	0.0499911	0.00459707	0.00437249	0.206747	0.0417288	0.108935	0.0203696	0.0316028	0.00341149	0.218672	0.243888	Bacteria	Acidobacteria	Acidobacteria_Gp2	Gp2	Unassigned	Unassigned	Unassigned
OTU_143	0.00192367	0	0.182593	0.0352521	0.0213081	0.809708	0.00246457	0.00357079	0.0612942	0.0524699	0	0.462593	0.00211524	0.00290994	0.525756	0.0545839	0	0	Bacteria	Thermotogae	Thermotogae	Thermotogales	Fervidobacteriaceae	Thermosipho	Unassigned
OTU_144	0.167359	0.00258518	0.462568	0.02518	0.191773	0.292209	0.08626	0.00714158	0.13025	0.0207693	0.174012	0.351714	0.0623995	0.00581988	0.212601	0.020469	0.102904	0.116137	Bacteria	Acidobacteria	Acidobacteria_Gp3	Gp3	Unassigned	Unassigned	Unassigned
OTU_145	0	0	0.369243	0.167867	0.206689	0.921238	0.00246457	0	0.255903	0.239394	0.00516867	0.78927	0.00105762	0	0.895414	0.254725	0.00257261	0	Bacteria	Acidobacteria	Acidobacteria_Gp1	Gp1	Unassigned	Unassigned	Unassigned
OTU_1453	0.259695	0.170622	0.0446338	0.0436454	0.218408	0.0156142	0.192237	0.253526	0.0352442	0.0317006	0.149891	0.009538	0.218927	0.194966	0.0296875	0.0193318	0.144066	0.162592	Bacteria	Proteobacteria	Alphaproteobacteria	Sphingomonadales	Erythrobacteraceae	Erythromicrobium	Unassigned
OTU_146	0.00384734	0	0.0405762	0.129258	0.0010654	0.0624568	0	0	1.08644	0.142106	0	0.066766	0.00211524	0.00290994	0.0191532	0.451454	0	0	Bacteria	Actinobacteria	Actinobacteria	Actinobacteridae	Actinomycetales	Micrococcineae	Unassigned
OTU_147	0.00577101	0.0180963	0.0202881	0.31559	0	0.0022306	0.00739372	0.0142832	0	0.686481	0	0.0023845	0.00528809	0.0290994	0.0105343	0.852874	0	0	Bacteria	Candidatus_Saccharibacteria	Saccharibacteria_genera_incertae_sedis	Unassigned	Unassigned	Unassigned	Unassigned
OTU_1473	0.275085	0.129259	0.353013	0.115828	0.28979	0.207446	0.160197	0.174969	0.0505677	0.159596	0.205024	0.237258	0.200948	0.110578	0.100554	0.102345	0.223817	0.168399	Bacteria	Proteobacteria	Alphaproteobacteria	Rhizobiales	Methylocystaceae	Pleomorphomonas	Unassigned
OTU_1479	0.217375	0.0387777	0	0.00503601	0.0575319	0.0044612	0.0985829	0.0285663	0	0	0.184349	0	0.104704	0.0174596	0.00287299	0	0.120913	0.139365	Bacteria	Candidatus_Saccharibacteria	Saccharibacteria_genera_incertae_sedis	Unassigned	Unassigned	Unassigned	Unassigned
OTU_148	0.350108	0	0.0405762	0.00503601	0.0319622	0.0089224	0.529883	0	0.00153236	0.00109312	0.101651	0.00119225	0.257001	0	0.000957662	0.00454866	0.282987	0.319378	Bacteria	Bacteroidetes	Sphingobacteriia	Sphingobacteriales	Sphingobacteriaceae	Solitalea	Unassigned
OTU_1480	0.0250077	0.0336074	0.0608643	0.0973628	0.0117195	0.0981464	0.0147874	0.0214247	0.00612942	0.130082	0.0275662	0.061997	0.013749	0.0261894	0.0727823	0.172849	0.0128631	0.00580686	Bacteria	Actinobacteria	Actinobacteria	Rubrobacteridae	Gaiellales	Gaiellaceae	Unassigned
OTU_149	0.219298	0.0103407	0.00811524	0.00335734	0.129979	0.0022306	0.194701	0.0107124	0	0	0.205024	0.00119225	0.166046	0.00290994	0.00287299	0	0.231535	0.197433	Bacteria	Elusimicrobia	Endomicrobia	Candidatus_Endomicrobium	Unassigned	Unassigned	Unassigned
OTU_15	1.30425	0.460162	1.81376	0.285374	0.785204	0.426044	0.988293	0.432066	1.11402	0.257977	1.07164	0.6462	1.05127	0.404481	0.486492	0.200141	0.823236	0.714244	Bacteria	Proteobacteria	Alphaproteobacteria	Alphaproteobacteria_incertae_sedis	Rhizomicrobium	Unassigned	Unassigned
OTU_150	0.117344	0.204229	0	0.0470027	0.0862978	0.0044612	0.239063	0.435636	0.00153236	0.00546562	0.148169	0.0107303	0.184026	0.369562	0.0105343	0.00113717	0.205809	0.197433	Bacteria	Actinobacteria	Actinobacteria	Rubrobacteridae	Solirubrobacterales	Solirubrobacteraceae	Unassigned
OTU_151	0.0634811	0.0129259	0.336782	0.0772188	0.089494	0.443889	0.0665434	0	0.315665	0.103847	0.0568554	0.383905	0.052881	0.0145497	0.468297	0.0727785	0.0257261	0.0580686	Bacteria	Acidobacteria	Acidobacteria_Gp3	Candidatus_Solibacter	Unassigned	Unassigned	Unassigned
OTU_152	0.261619	0.462748	0.0770947	0.13933	0.281267	0.113761	0.251386	0.346367	0.0750854	0.0655874	0.287723	0.113264	0.243252	0.209515	0.0909779	0.0682299	0.347303	0.447129	Bacteria	Actinobacteria	Actinobacteria	Actinobacteridae	Actinomycetales	Corynebacterineae	Unassigned
OTU_153	0.00577101	0	0.00405762	0.386094	0.00213081	0	0	0	0.00153236	0.321378	0.00344578	0	0	0	0	0.471923	0	0	Bacteria	Candidatus_Saccharibacteria	Saccharibacteria_genera_incertae_sedis	Unassigned	Unassigned	Unassigned	Unassigned
OTU_154	0.315482	0.235252	0.0811524	0.0486814	0.341995	0.0133836	0.416513	0.292805	0.107265	0.0644943	0.275662	0.0321908	0.378628	0.203696	0.0268145	0.027292	0.319004	0.261309	Bacteria	Proteobacteria	Alphaproteobacteria	Rhodospirillales	Rhodospirillaceae	Lacibacterium	Unassigned
OTU_1549	0.0981071	0.0310222	0.235342	0.107435	0.120391	0.256519	0.069008	0.0285663	0.232918	0.0929155	0.153337	0.302832	0.0740333	0.00872981	0.334224	0.110305	0.11834	0.0987167	Bacteria	Acidobacteria	Acidobacteria_Gp3	Candidatus_Solibacter	Unassigned	Unassigned	Unassigned
OTU_155	0.00961834	0.00775554	0.0892676	0.404559	0.00745784	0.0981464	0.0443623	0.017854	0.11033	0.306074	0.00516867	0.0417288	0.0105762	0.0349192	0.0890625	0.340012	0.0128631	0.00580686	Bacteria	Cyanobacteria	Chloroplast	Chloroplast	Streptophyta	Unassigned	Unassigned
OTU_156	0.148122	0.374851	0	0.0218227	0.235455	0.0022306	0.207024	0.332084	0	0.00218625	0.153337	0	0.202005	0.194966	0.00287299	0.00113717	0.216099	0.243888	Bacteria	Acidobacteria	Acidobacteria_Gp3	Gp3	Unassigned	Unassigned	Unassigned
OTU_1561	0.0634811	0.0361925	0.0243457	0.0906481	0.0671205	0.0936852	0.051756	0.0321371	0.0122588	0.0699599	0.0654698	0.126379	0.0412471	0.0436491	0.128327	0.07619	0.0257261	0.0580686	Bacteria	Acidobacteria	Acidobacteria_Gp1	Acidobacterium	Unassigned	Unassigned	Unassigned
OTU_1569	0.0500154	0.00517036	0.0405762	0.0352521	0.0436816	0.044612	0.0246457	0.00714158	0.0781501	0.0393524	0.0499638	0.0703428	0.0349014	0.00581988	0.0632057	0.0454866	0.0771784	0.0929098	Bacteria	Proteobacteria	Betaproteobacteria	Burkholderiales	Oxalobacteraceae	Noviherbaspirillum	Unassigned
OTU_157	0.00961834	0.00258518	0.267803	0.144366	0.00213081	0.0200754	0.00246457	0	0.0750854	0.0546562	0.00172289	0.00596125	0.00211524	0.00290994	0.0153226	0.171712	0	0	Bacteria	Candidatus_Saccharibacteria	Saccharibacteria_genera_incertae_sedis	Unassigned	Unassigned	Unassigned	Unassigned
OTU_158	0.196214	0.196474	0.0689795	0.020144	0.0831016	0.0468426	0.170055	0.139261	0.02605	0.0491905	0.192964	0.0751118	0.187199	0.133857	0.0277722	0.0284291	0.231535	0.139365	Bacteria	Actinobacteria	Actinobacteria	Actinobacteridae	Actinomycetales	Frankineae	Unassigned
OTU_159	0.184672	0.0982369	0.00405762	0.030216	0.205623	0.011153	0.184843	0.0821282	0	0.00327937	0.211916	0.00834575	0.178738	0.0552888	0.000957662	0	0.228962	0.156785	Bacteria	Proteobacteria	Alphaproteobacteria	Rhizobiales	Phyllobacteriaceae	Chelativorans	Unassigned
OTU_1590	0.0327024	0.105992	0	0.00503601	0.119325	0	0.0369686	0.0892698	0	0.00327937	0.0189518	0	0.035959	0.0989379	0	0.00113717	0.0488796	0.0290343	Bacteria	Candidate_Division_WPS-1	WPS-1_genera_incertae_sedis	Unassigned	Unassigned	Unassigned	Unassigned
OTU_16	0.475146	0.413629	0.706026	0.713434	1.24226	2.46481	0.443623	0.367791	0.324859	0.783769	0.647807	2.72429	0.389204	0.256074	2.38075	0.678887	0.594273	0.760699	Bacteria	Acidobacteria	Acidobacteria_Gp1	Gp1	Unassigned	Unassigned	Unassigned
OTU_160	0.280856	0.0594592	0	0.00839335	0.141699	0.011153	0.184843	0.0642742	0.00306471	0.00655874	0.511698	0.0131148	0.18191	0.0232795	0.0134073	0	0.352448	0.209047	Bacteria	Proteobacteria	Alphaproteobacteria	Rhodospirillales	Rhodospirillaceae	Azospirillum	Unassigned
OTU_161	0.0557864	0.121504	0.0365186	0.142687	0.0745784	0.0044612	0.0764017	0.0499911	0	0.267815	0.0654698	0.004769	0.06663	0.0785683	0	0.147831	0.185228	0.11033	Bacteria	Parcubacteria	Parcubacteria_genera_incertae_sedis	Unassigned	Unassigned	Unassigned	Unassigned
OTU_162	0.00769467	0.00517036	0.215054	0.179618	0.0010654	0.0289978	0.00492914	0.00714158	0.148639	0.220811	0.00689156	0.0417288	0.013749	0.0116398	0.0181956	0.420751	0.0154357	0.0348412	Bacteria	Actinobacteria	Actinobacteria	Actinobacteridae	Actinomycetales	Kineosporiineae	Unassigned
OTU_163	0.175054	0.240422	0.08521	0.186332	0.107606	0.209676	0.243993	0.324942	0.0582295	0.13664	0.198132	0.253949	0.213639	0.165866	0.132157	0.0796015	0.203236	0.325184	Bacteria	Actinobacteria	Actinobacteria	Rubrobacteridae	Solirubrobacterales	Conexibacteraceae	Unassigned
OTU_164	0.0500154	0.126674	0.0324609	0.209834	0.101213	0.0356896	0.0640789	0.149973	0	0.235021	0.0706385	0.0214605	0.0729757	0.104758	0.0210686	0.151243	0.128631	0.156785	Bacteria	Verrucomicrobia	Subdivision3	Subdivision3_genera_incertae_sedis	Unassigned	Unassigned	Unassigned
OTU_165	0.126962	0.630784	0	0.0184654	0.0383546	0.0044612	0.11337	0.578468	0.00153236	0.0185831	0.079253	0.0131148	0.153355	1.00975	0	0.00113717	0.120913	0.0638755	Bacteria	Candidate_Division_WPS-2	WPS-2_genera_incertae_sedis	Unassigned	Unassigned	Unassigned	Unassigned
OTU_166	0.132733	0.0749703	0.00811524	0.020144	0.0330276	0.0133836	0.11337	0.0785574	0	0.0196762	0.079253	0.0119225	0.11105	0.0669286	0.0105343	0.00227433	0.0900414	0.040648	Bacteria	Candidatus_Saccharibacteria	Saccharibacteria_genera_incertae_sedis	Unassigned	Unassigned	Unassigned	Unassigned
OTU_167	0.0615574	0.411044	0.00405762	0.00503601	0.240782	0	0.0788663	0.349938	0.00459707	0.00218625	0.106819	0	0.126914	0.375382	0	0.00227433	0.110622	0.104524	Bacteria	Proteobacteria	Alphaproteobacteria	Rhodospirillales	Rhodospirillaceae	Azospirillum	Unassigned
OTU_168	0.0788704	0.0232666	0.109556	0.0419667	0.102279	0.0936852	0.0492914	0.0285663	0.0888766	0.0131175	0.0758072	0.081073	0.0772062	0.0116398	0.0497984	0.0386636	0.033444	0.0116137	Bacteria	Proteobacteria	Betaproteobacteria	Nitrosomonadales	Nitrosomonadaceae	Nitrosospira	Unassigned
OTU_169	0.0846414	0.597177	0	0.0167867	0.0351584	0	0.105977	0.803428	0.00153236	0.00218625	0.103373	0.00119225	0.0846095	0.552888	0.000957662	0	0.185228	0.180013	Bacteria	Verrucomicrobia	Subdivision3	Subdivision3_genera_incertae_sedis	Unassigned	Unassigned	Unassigned
OTU_17	0	0	0.409819	0.144366	0.14383	0.593339	0	0	0.212997	0.207693	0	0.759463	0	0	0.744103	0.129637	0	0	Bacteria	Acidobacteria	Acidobacteria_Gp3	Gp3	Unassigned	Unassigned	Unassigned
OTU_170	0.225069	0.235252	0.0608643	0.330698	0.492217	0.0356896	0.128158	0.149973	0.0628266	0.208787	0.160229	0.109687	0.180853	0.45686	0.0383065	0.127362	0.123485	0.11033	Bacteria	Proteobacteria	Alphaproteobacteria	Alphaproteobacteria_incertae_sedis	Rhizomicrobium	Unassigned	Unassigned
OTU_171	0.113496	0.250763	0	0.0218227	0.150222	0	0.105977	0.267809	0	0.0142106	0.194687	0.0023845	0.0951857	0.168776	0.00287299	0.00568582	0.228962	0.220661	Bacteria	Acidobacteria	Acidobacteria_Gp2	Gp2	Unassigned	Unassigned	Unassigned
OTU_172	0	0	0	0	0	0	0	0	1.17072	0	0	0	0	0	0	0	0	0	Bacteria	Bacteroidetes	Bacteroidia	Bacteroidales	Prolixibacteraceae	Sunxiuqinia	Unassigned
OTU_173	0.200062	0.00258518	0.0162305	0.0117507	0.0703167	0.0379202	0.211953	0.00714158	0.00153236	0.00327937	0.165397	0.0548435	0.167104	0.00290994	0.0517137	0.00454866	0.0977593	0.0812961	Bacteria	Proteobacteria	Deltaproteobacteria	Myxococcales	Sorangiineae	Polyangiaceae	Unassigned
OTU_174	0.0807941	0.00258518	0.0649219	0.0184654	0.0522049	0.162834	0.0492914	0.00714158	0.0352442	0.0163968	0.0999276	0.1693	0.0423048	0	0.0871472	0.0170575	0.0308713	0.040648	Bacteria	Acidobacteria	Acidobacteria_Gp6	Gp6	Unassigned	Unassigned	Unassigned
OTU_175	0.178901	0.0232666	0.0202881	0.0419667	0.0980173	0.0312284	0.138016	0.0107124	0	0.00327937	0.286	0.0643815	0.11528	0.00872981	0.0114919	0.00113717	0.203236	0.261309	Bacteria	Proteobacteria	Deltaproteobacteria	Myxococcales	Nannocystineae	Kofleriaceae	Unassigned
OTU_176	0.13658	0	0.389531	0.0167867	0.144895	0.158373	0.0887246	0	0.122588	0.00655874	0.106819	0.126379	0.0951857	0	0.793902	0.00909732	0.0643153	0.0348412	Bacteria	Bacteroidetes	Cytophagia	Cytophagales	Chryseolinea	Unassigned	Unassigned
OTU_177	0	1.35981	0	0	0	0	0	0.58561	0	0.00109312	0	0	0	0.427761	0	0	0	0	Bacteria	Proteobacteria	Betaproteobacteria	Burkholderiales	Alcaligenaceae	Bordetella	Unassigned
OTU_178	0.130809	0.00775554	0	0.00167867	0.0181119	0	0.051756	0	0	0	0.323903	0.0023845	0.127972	0.00581988	0.000957662	0	0.138921	0.133558	Bacteria	Armatimonadetes	Armatimonadetes_gp5	Unassigned	Unassigned	Unassigned	Unassigned
OTU_1784	0.011542	0	0.0486914	0	0	0	0.00246457	0	0.940866	0	0	0.00357675	0	0	0	0	0	0	Bacteria	Proteobacteria	Betaproteobacteria	Rhodocyclales	Rhodocyclaceae	Sulfurisoma	Unassigned
OTU_179	0.527085	0.760043	0.190708	0.344127	0.341995	0.579956	0.485521	0.824853	0.068956	0.449274	0.634024	0.568703	0.549962	0.756584	0.387853	0.222884	0.702323	0.714244	Bacteria	Actinobacteria	Actinobacteria	Rubrobacteridae	Gaiellales	Gaiellaceae	Unassigned
OTU_18	0.17313	0.0310222	0.369243	1.59641	0.234389	0.602262	0.436229	0.0535619	0.00153236	1.05814	0.194687	0.600894	0.179795	0.0378292	2.06568	0.526507	0.208382	0.261309	Bacteria	Bacteroidetes	Sphingobacteriia	Sphingobacteriales	Sphingobacteriaceae	Mucilaginibacter	Unassigned
OTU_180	0.201985	0.196474	0.0365186	0.0453241	0.233324	0.113761	0.194701	0.117836	0.0137912	0.0306074	0.263602	0.116841	0.184026	0.093118	0.0890625	0.0159203	0.373029	0.342605	Bacteria	Acidobacteria	Acidobacteria_Gp2	Gp2	Unassigned	Unassigned	Unassigned
OTU_181	0.0846414	0.0982369	0.726314	0.308875	0.0596627	0.691486	0.0665434	0.110695	0.334054	0.217532	0.0689156	0.470939	0.109992	0.0640186	0.492238	0.260411	0.0823236	0.0929098	Bacteria	Firmicutes	Bacilli	Bacillales	Bacillaceae_1	Bacillus	Unassigned
OTU_182	0.040397	0.0413629	0.117671	0.0235014	0.0127849	0.0803016	0.0492914	0.017854	0.0321795	0.0229556	0.0379036	0.09538	0.0475929	0.00872981	0.0890625	0.0238805	0.0746057	0.0290343	Bacteria	Actinobacteria	Actinobacteria	Actinobacteridae	Actinomycetales	Propionibacterineae	Unassigned
OTU_1826	0.0250077	0.0206815	0.0649219	0.0537174	0.0596627	0.0981464	0.034504	0.0285663	0.0398412	0.0480974	0.0396265	0.13234	0.0264405	0.0203696	0.11875	0.0375264	0.0128631	0.0174206	Bacteria	Acidobacteria	Acidobacteria_Gp1	Gp1	Unassigned	Unassigned	Unassigned
OTU_183	0.18852	0.00258518	0.198823	0.0436454	0.0458124	0.14945	0.14541	0.00714158	0.0306471	0.00983811	0.16712	0.10611	0.123741	0.00290994	0.257611	0.00909732	0.100332	0.133558	Bacteria	Proteobacteria	Deltaproteobacteria	Myxococcales	Sorangiineae	Phaselicystidaceae	Unassigned
OTU_1833	0.0596337	0.0827258	0	0.00335734	0.0277005	0.0066918	0.0418977	0.0357079	0.00153236	0.00109312	0.0878674	0.00596125	0.0571114	0.0611087	0.000957662	0	0.0565975	0.0638755	Bacteria	Actinobacteria	Actinobacteria	Actinobacteridae	Actinomycetales	Pseudonocardineae	Unassigned
OTU_184	0.478994	0.475673	0.438223	0.0503601	0.40805	0.555419	0.468269	0.732012	0.275824	0.0251418	0.270494	0.276602	0.526694	1.70231	0.362954	0.0466238	0.146639	0.249695	Bacteria	Proteobacteria	Alphaproteobacteria	Sphingomonadales	Sphingomonadaceae	Sphingomonas	Unassigned
OTU_185	0.00384734	0.00775554	0.210996	0.0352521	0.084167	0.252058	0	0	0.0750854	0.0415387	0.00861445	0.246796	0.00528809	0.00290994	0.187702	0.0443494	0.00771784	0.0174206	Bacteria	Acidobacteria	Acidobacteria_Gp1	Gp1	Unassigned	Unassigned	Unassigned
OTU_186	0.0500154	0.00775554	0.0121729	0.142687	0.0234389	0.220829	0.0443623	0.00357079	0	0.128989	0.0723614	0.278987	0.0274981	0	0.314113	0.0727785	0.0591701	0.0696824	Bacteria	Bacteroidetes	Sphingobacteriia	Sphingobacteriales	Sphingobacteriaceae	Mucilaginibacter	Unassigned
OTU_187	0.0134657	0.0258518	0	0.208155	0.00426162	0	0.00492914	0.0321371	0	0.123523	0.00344578	0.0023845	0.00211524	0.0116398	0.000957662	0.271782	0	0.00580686	Bacteria	Proteobacteria	Betaproteobacteria	Burkholderiales	Sutterellaceae	Sutterella	Unassigned
OTU_188	0.30394	0.00775554	0.0284033	0.0738614	0.163007	0.158373	0.273567	0.00357079	0	0.0437249	0.558216	0.134724	0.21787	0.0116398	0.256653	0.013646	0.460498	0.545845	Bacteria	Proteobacteria	Alphaproteobacteria	Rhizobiales	Methylobacteriaceae	Methylobacterium	Unassigned
OTU_189	0.442444	0.00775554	0.00405762	0	0.0117195	0	0.342575	0.00357079	0	0	0.106819	0.00119225	0.197775	0.00581988	0.00287299	0.00113717	0.0514522	0.0290343	Bacteria	Gemmatimonadetes	Gemmatimonadetes	Gemmatimonadales	Gemmatimonadaceae	Gemmatimonas	Unassigned
OTU_19	0.492459	0.312807	0.00405762	0.102399	2.36733	0.0713792	0.266174	0.274951	0.00306471	0.0163968	0.937252	0.0321908	0.378628	0.0960279	0.0354335	0.00796015	0.625145	0.580686	Bacteria	Candidate_Division_WPS-2	WPS-2_genera_incertae_sedis	Unassigned	Unassigned	Unassigned	Unassigned
OTU_190	0.0269314	0.0930665	0.133901	0.0923268	0.0117195	0.011153	0.0369686	0.192823	0.0612942	0.257977	0.0120602	0.033383	0.0253829	0.212425	0.00957662	0.00341149	0.0257261	0.0116137	Bacteria	Proteobacteria	Alphaproteobacteria	Caulobacterales	Caulobacteraceae	Asticcacaulis	Unassigned
OTU_191	0.169283	0.0413629	0.0486914	0.0453241	0.204558	0.0490732	0.0936537	0.0285663	0.068956	0.00874499	0.113711	0.042921	0.105762	0.046559	0.0287299	0.0147831	0.141494	0.11033	Bacteria	Proteobacteria	Alphaproteobacteria	Rhodospirillales	Rhodospirillaceae	Dongia	Unassigned
OTU_192	0	0	0.133901	0.0268587	0.00426162	0.189601	0.00246457	0.00357079	0.0383089	0.0480974	0	0.257526	0	0	0.183871	0.0250176	0.00514522	0	Bacteria	Gemmatimonadetes	Gemmatimonadetes	Gemmatimonadales	Gemmatimonadaceae	Gemmatimonas	Unassigned
OTU_1929	0.0673284	0.0336074	0.125786	0.0285374	0.073513	0.0423814	0.0418977	0.0285663	0.0766178	0.0142106	0.0826987	0.0977645	0.0645148	0.0174596	0.070867	0.0307035	0.0360166	0.0696824	Bacteria	Proteobacteria	Alphaproteobacteria	Alphaproteobacteria_incertae_sedis	Rhizomicrobium	Unassigned	Unassigned
OTU_193	0.134657	0.418799	0	0.00839335	0.0937557	0	0.130622	0.353508	0.00153236	0.00437249	0.143	0.00119225	0.152297	0.154227	0.000957662	0	0.244398	0.301957	Bacteria	Candidatus_Saccharibacteria	Saccharibacteria_genera_incertae_sedis	Unassigned	Unassigned	Unassigned	Unassigned
OTU_1936	0.101954	0.0697999	0.0811524	0.0386094	0.0990827	0.142758	0.142945	0.121407	0.0444383	0.053563	0.094759	0.102534	0.126914	0.107668	0.132157	0.0852874	0.0746057	0.087103	Bacteria	Proteobacteria	Alphaproteobacteria	Sphingomonadales	Sphingomonadaceae	Sphingomonas	Unassigned
OTU_194	0.0634811	0.00775554	0	0.00503601	0.0149157	0	0.142945	0.0285663	0	0.00109312	0.103373	0.0023845	0.0782638	0	0.00766129	0.00227433	0.115768	0.133558	Bacteria	Bacteroidetes	Sphingobacteriia	Sphingobacteriales	Chitinophagaceae	Chitinophaga	Unassigned
OTU_195	0.182749	0.276614	0.00405762	0.0772188	0.0543357	0.0646874	0.167591	0.22496	0.00153236	0.116964	0.177458	0.038152	0.163931	0.247345	0.0545867	0.0841502	0.180083	0.162592	Bacteria	Actinobacteria	Actinobacteria	Acidimicrobidae	Acidimicrobiales	Acidimicrobineae	Unassigned
OTU_196	0.200062	0.250763	0.00405762	0.115828	0.331341	0.109299	0.396796	0.196394	0	0.137734	0.249819	0.0870343	0.325747	0.168776	0.0536291	0.0602697	0.388464	0.371639	Bacteria	Candidate_Division_WPS-1	WPS-1_genera_incertae_sedis	Unassigned	Unassigned	Unassigned	Unassigned
OTU_197	0.74446	0.310222	0.113613	0.0805761	0.417639	0.205215	0.534812	0.246385	0.0888766	0.0524699	0.787361	0.156185	0.475929	0.349192	0.108216	0.0295663	0.596846	0.48197	Bacteria	Proteobacteria	Alphaproteobacteria	Rhizobiales	Xanthobacteraceae	Pseudolabrys	Unassigned
OTU_198	0.215451	0.0206815	0.332725	0.00167867	0.133176	0.0156142	0.271103	0.0285663	0.223724	0.00327937	0.122325	0.0131148	0.286615	0.00581988	0.0114919	0	0.216099	0.238081	Bacteria	Bacteroidetes	Cytophagia	Cytophagales	Cytophagaceae	Sporocytophaga	Unassigned
OTU_199	0.103878	0.00517036	0.215054	0.0772188	0.128914	0.0200754	0.120764	0.00357079	0.0950061	0.0185831	0.117157	0.009538	0.121626	0.00290994	0.0162802	0.0386636	0.0540249	0.0696824	Bacteria	Verrucomicrobia	Subdivision3	Subdivision3_genera_incertae_sedis	Unassigned	Unassigned	Unassigned
OTU_2	0.280856	1.05217	7.85961	4.88493	0.345191	0.626798	0.416513	1.34619	2.23724	6.16084	0.117157	0.436364	0.613419	3.12818	0.904033	17.6261	0.180083	0.174206	Bacteria	Proteobacteria	Gammaproteobacteria	Xanthomonadales	Xanthomonadaceae	Rhodanobacter	Unassigned
OTU_20	0.584795	0.186133	0.0202881	0.0386094	0.366499	0.0803016	1.14849	0.199964	0.0812149	0.01749	0.844216	0.0751118	1.05868	0.145497	0.0746976	0.00909732	0.92614	0.830382	Bacteria	Acidobacteria	Acidobacteria_Gp1	Candidatus_Koribacter	Unassigned	Unassigned	Unassigned
OTU_200	0	0	0	0	0	0	0	0	1.02361	0	0	0	0	0	0.00287299	0	0	0	Bacteria	Bacteroidetes	Bacteroidia	Bacteroidales	Prolixibacteraceae	Tangfeifania	Unassigned
OTU_201	0.150046	0.21974	0	0.00335734	0.0308968	0.0044612	0.157733	0.235672	0	0.00109312	0.0534096	0.00357675	0.107877	0.128037	0	0.00113717	0.0591701	0.0580686	Bacteria	Candidatus_Saccharibacteria	Saccharibacteria_genera_incertae_sedis	Unassigned	Unassigned	Unassigned	Unassigned
OTU_202	0.0442444	0.00517036	0.137959	0.11415	0.00852324	0.0156142	0.0418977	0.00357079	0.00459707	0.210973	0.0172289	0.00357675	0.0317286	0.00290994	0.0210686	0.119402	0.0180083	0.0290343	Bacteria	Candidatus_Saccharibacteria	Saccharibacteria_genera_incertae_sedis	Unassigned	Unassigned	Unassigned	Unassigned
OTU_203	0.146199	0.250763	0.0284033	0.0285374	0.263155	0.0959158	0.0985829	0.189252	0.021453	0.0393524	0.22053	0.108495	0.0898976	0.113488	0.0507561	0.0216061	0.282987	0.214854	Bacteria	Proteobacteria	Deltaproteobacteria	Syntrophobacterales	Syntrophaceae	Desulfomonile	Unassigned
OTU_2035	0.0884888	0.0206815	0.194766	0.0772188	0.0628589	0.205215	0.0616143	0.0142832	0.171624	0.0841705	0.0637469	0.208644	0.0317286	0.0116398	0.226966	0.083013	0.0488796	0.0290343	Bacteria	Proteobacteria	Alphaproteobacteria	Caulobacterales	Caulobacteraceae	Phenylobacterium	Unassigned
OTU_204	0.340489	0.323148	0	0.0167867	0.164072	0.0044612	0.349969	0.199964	0.00153236	0.00218625	0.429	0	0.24431	0.317183	0	0.00113717	0.478506	0.394867	Bacteria	Gemmatimonadetes	Gemmatimonadetes	Gemmatimonadales	Gemmatimonadaceae	Gemmatimonas	Unassigned
OTU_205	0.00961834	0.0827258	0	0.127579	0.0777746	0	0.0714726	0.0357079	0	0.0655874	0.0292891	0.00357675	0.0338438	0.046559	0.000957662	0.100071	0.046307	0.040648	Bacteria	Proteobacteria	Deltaproteobacteria	Myxococcales	Nannocystineae	Kofleriaceae	Unassigned
OTU_206	0.00192367	0	0.0405762	0.0117507	0.00426162	0.0022306	0.00739372	0.0142832	1.89706	0.0207693	0.00172289	0.004769	0.00211524	0.00290994	0.00478831	0.0102345	0	0	Bacteria	Proteobacteria	Betaproteobacteria	Burkholderiales	Oxalobacteraceae	Herbaspirillum	Unassigned
OTU_208	0.100031	0.0155111	0.377358	0.0470027	0.0916248	0.278825	0.051756	0.0464203	0.0812149	0.0459112	0.0844216	0.255142	0.058169	0.0116398	0.218347	0.0329778	0.0565975	0.0522618	Bacteria	Proteobacteria	Betaproteobacteria	Rhodocyclales	Rhodocyclaceae	Thauera	Unassigned
OTU_209	0.36165	0.0542888	0.559951	0.0788974	0.127849	0.829783	0.256315	0.0642742	0.200739	0.088543	0.296337	0.758271	0.273923	0.0407391	0.432863	0.083013	0.293278	0.301957	Bacteria	Acidobacteria	Acidobacteria_Gp16	Gp16	Unassigned	Unassigned	Unassigned
OTU_21	2.30071	0.868621	3.12842	1.48394	1.10802	1.21122	2.41035	0.94983	1.52163	1.22976	1.64191	1.25544	2.02957	1.32984	1.45086	1.10646	1.27087	1.12072	Bacteria	Proteobacteria	Alphaproteobacteria	Rhizobiales	Hyphomicrobiaceae	Devosia	Unassigned
OTU_211	0.257772	0.28954	0.142017	0.174582	0.119325	0.276594	0.182378	0.167827	0.127186	0.143199	0.317012	0.343368	0.17345	0.293904	0.232712	0.112579	0.398755	0.394867	Bacteria	Actinobacteria	Actinobacteria	Actinobacteridae	Actinomycetales	Streptosporangineae	Unassigned
OTU_212	0.00384734	0.00775554	0.052749	0.0268587	0.00213081	0.18514	0.00739372	0.00357079	0	0.0218625	0.00344578	0.203875	0.00951857	0.00872981	0.610988	0.0113716	0	0.00580686	Bacteria	Bacteroidetes	Sphingobacteriia	Sphingobacteriales	Sphingobacteriaceae	Mucilaginibacter	Unassigned
OTU_213	0.0961834	0.0387777	0.0162305	0.00839335	0.0820362	0.0803016	0.0492914	0.0142832	0.00306471	0.00109312	0.0826987	0.0965723	0.0475929	0.0349192	0.0134073	0.00227433	0.092614	0.0696824	Bacteria	Proteobacteria	Alphaproteobacteria	Rhodospirillales	Rhodospirillaceae	Azospirillum	Unassigned
OTU_214	0.169283	0.0129259	0.219111	0.0318947	0.116129	0.133836	0.182378	0.00357079	0.00919413	0.0306074	0.230867	0.250373	0.161816	0.00872981	0.113962	0.0113716	0.16722	0.174206	Bacteria	Acidobacteria	Acidobacteria_Gp6	Gp6	Unassigned	Unassigned	Unassigned
OTU_2149	0.125038	0	0.00405762	0.00335734	0.0223735	0.011153	0.0961183	0	0.00766178	0.00109312	0.199855	0.00834575	0.101531	0	0.00478831	0.00227433	0.0514522	0.116137	Bacteria	Bacteroidetes	Sphingobacteriia	Sphingobacteriales	Chitinophagaceae	Taibaiella	Unassigned
OTU_215	0.00192367	0	0	0	0	0.0044612	0	0	1.02361	0	0	0	0	0	0	0	0	0	Bacteria	Firmicutes	Clostridia	Clostridiales	Peptococcaceae_2	Desulfotomaculum	Unassigned
OTU_216	0.225069	0.0129259	0.0811524	0.0520387	0.200296	0.11153	0.110906	0.0392787	0.0306471	0.0426318	0.265325	0.123994	0.139606	0.00872981	0.0861896	0.0227433	0.0874688	0.0696824	Bacteria	Acidobacteria	Acidobacteria_Gp3	Gp3	Unassigned	Unassigned	Unassigned
OTU_217	0	0	0	0	0	0	0	0.00357079	1.19983	0	0	0.00119225	0	0	0	0.00341149	0	0	Bacteria	Firmicutes	Clostridia	Clostridiales	Heliobacteriaceae	Hydrogenispora	Unassigned
OTU_218	0.0461681	0.199059	0	0.119186	0.0170465	0.0089224	0.0640789	0.167827	0.00153236	0.341054	0.046518	0.0178838	0.0856671	0.113488	0.00670363	0.0932475	0.0617427	0.0929098	Bacteria	Candidatus_Saccharibacteria	Saccharibacteria_genera_incertae_sedis	Unassigned	Unassigned	Unassigned	Unassigned
OTU_219	0.201985	0.281785	0.0446338	0.115828	0.362238	0.301131	0.184843	0.260668	0.0306471	0.110405	0.360084	0.287332	0.168161	0.232795	0.199194	0.0796015	0.29585	0.18582	Bacteria	Proteobacteria	Alphaproteobacteria	Rhodospirillales	Rhodospirillaceae	Azospirillum	Unassigned
OTU_2190	0.130809	0.0387777	0.0689795	0.0402881	0.128914	0.0379202	0.0837954	0.0214247	0.0229853	0.0404456	0.111988	0.0321908	0.10682	0.0116398	0.0440524	0.0227433	0.115768	0.0987167	Bacteria	Gemmatimonadetes	Gemmatimonadetes	Gemmatimonadales	Gemmatimonadaceae	Gemmatimonas	Unassigned
OTU_22	0.779086	1.43736	0.0162305	0.198083	0.541226	0.0490732	0.887246	1.0998	0.0413736	0.0327937	1.001	0.0405365	1.31462	1.21344	0.0373488	0.0125088	1.45353	1.34719	Bacteria	Actinobacteria	Actinobacteria	Actinobacteridae	Actinomycetales	Streptosporangineae	Unassigned
OTU_220	0.161588	0.00517036	0.117671	0.020144	0.050074	0.0691486	0.115835	0	0.0153236	0.00546562	0.0620241	0.125186	0.11528	0.00581988	0.122581	0.0227433	0.0205809	0.0232275	Bacteria	Proteobacteria	Deltaproteobacteria	Myxococcales	Sorangiineae	Phaselicystidaceae	Unassigned
OTU_221	0.00769467	0.338659	0.0486914	0.0352521	0.0106541	0.0178448	0.0271103	0.217818	0.00612942	0.0874499	0.0223976	0.019076	0.0211524	0.142587	0.0134073	0.0238805	0.033444	0.0116137	Bacteria	Proteobacteria	Alphaproteobacteria	Rhodospirillales	Rhodospirillaceae	Dongia	Unassigned
OTU_222	0.023084	0.00258518	0.0568067	0.0285374	0.0255697	0.138297	0.0147874	0	0.0199206	0.0142106	0.0430723	0.152608	0.0169219	0	0.149395	0.0170575	0.0385892	0.0348412	Bacteria	Proteobacteria	Betaproteobacteria	Burkholderiales	Sutterellaceae	Sutterella	Unassigned
OTU_223	0.0884888	0.0129259	0.0446338	0.02518	0.110802	0.0379202	0.0813309	0.0535619	0.0199206	0.00655874	0.0964819	0.0298063	0.0655724	0.0145497	0.0344758	0.0193318	0.0951866	0.0987167	Bacteria	Bacteroidetes	Sphingobacteriia	Sphingobacteriales	Chitinophagaceae	Parafilimonas	Unassigned
OTU_2236	0.0519391	0	0.0121729	0.0167867	0.0458124	0.0535344	0.051756	0.00357079	0.00459707	0.0218625	0.0671927	0.114456	0.0560538	0	0.0268145	0.020469	0.0643153	0.0580686	Bacteria	Verrucomicrobia	Opitutae	Opitutales	Opitutaceae	Opitutus	Unassigned
OTU_224	0.377039	0.126674	0.348955	0.0738614	0.0799054	0.25875	0.115835	0.0821282	0.0735531	0.121337	0.0826987	0.28614	0.21787	0.154227	0.202067	0.211513	0.0746057	0.104524	Bacteria	Actinobacteria	Actinobacteria	Actinobacteridae	Actinomycetales	Streptomycineae	Unassigned
OTU_225	0.321253	0.35417	0.00811524	0.0805761	0.142764	0.0044612	0.268638	0.321371	0	0.00327937	0.382482	0.0071535	0.258059	0.247345	0.00478831	0.00568582	0.519668	0.522618	Bacteria	Actinobacteria	Actinobacteria	Actinobacteridae	Actinomycetales	Streptosporangineae	Unassigned
OTU_226	0.00192367	0.00258518	0.182593	0.0369307	0.0404854	0.345743	0.00985829	0.00357079	0.0643589	0.0961948	0.00516867	0.232489	0.00634572	0	0.222178	0.0739157	0.00257261	0.00580686	Bacteria	Verrucomicrobia	Spartobacteria	Spartobacteria_genera_incertae_sedis	Unassigned	Unassigned	Unassigned
OTU_227	0.0769468	0.0672147	0	0.010072	0.0223735	0.0066918	0.101047	0.0964114	0.00153236	0.01749	0.0706385	0.0023845	0.124799	0.116397	0.00191532	0.00796015	0.0437344	0.0522618	Bacteria	Poribacteria	Poribacteria_genera_incertae_sedis	Unassigned	Unassigned	Unassigned	Unassigned
OTU_228	0.182749	0.00517036	0.0365186	0.00671468	0.0596627	0.0602262	0.142945	0	0.00459707	0.00765186	0.284277	0.081073	0.0898976	0.00290994	0.0344758	0.00113717	0.208382	0.220661	Bacteria	Proteobacteria	Deltaproteobacteria	Myxococcales	Cystobacterineae	Cystobacteraceae	Unassigned
OTU_229	0.205833	0.292126	0.0770947	0.0755401	0.185381	0.0936852	0.142945	0.214247	0.0383089	0.0743324	0.268771	0.101341	0.229503	0.221155	0.0948085	0.0398008	0.277842	0.336798	Bacteria	Firmicutes	Bacilli	Bacillales	Planococcaceae	Sporosarcina	Unassigned
OTU_23	0.777162	0.842769	0.312437	0.182975	1.28062	0.55988	0.805915	0.914122	0.0413736	0.148665	1.09576	0.860805	0.7287	0.727484	0.396472	0.0875617	0.972447	1.04524	Bacteria	Proteobacteria	Alphaproteobacteria	Alphaproteobacteria_incertae_sedis	Rhizomicrobium	Unassigned	Unassigned
OTU_230	0.148122	0.00517036	0.0324609	0.015108	0.073513	0.0178448	0.19963	0.0428495	0	0.00327937	0.117157	0.00834575	0.123741	0.0581987	0.0114919	0.00113717	0.17751	0.209047	Bacteria	Bacteroidetes	Sphingobacteriia	Sphingobacteriales	Sphingobacteriaceae	Mucilaginibacter	Unassigned
OTU_2303	0.0461681	0.0801406	0.0202881	0.0335734	0.00745784	0.0089224	0.0394331	0.0607034	0.00153236	0.0502837	0.0482409	0.0166915	0.0465352	0.0814782	0.00861896	0.0329778	0.0694605	0.0232275	Bacteria	Gemmatimonadetes	Gemmatimonadetes	Gemmatimonadales	Gemmatimonadaceae	Gemmatimonas	Unassigned
OTU_231	0.0596337	0.35417	0.0202881	0.0402881	0.084167	0.0245366	0.11337	0.432066	0	0.0317006	0.0861445	0.0178838	0.1597	0.401571	0.0124496	0.0147831	0.0951866	0.087103	Bacteria	Proteobacteria	Alphaproteobacteria	Rhodospirillales	Acetobacteraceae	Stella	Unassigned
OTU_2310	0.0904124	0.0361925	0.0730371	0.0889695	0.0980173	0.089224	0.103512	0.0285663	0.0122588	0.0940086	0.0809758	0.0536513	0.114223	0.046559	0.0852319	0.0545839	0.0540249	0.121944	Bacteria	Acidobacteria	Acidobacteria_Gp3	Candidatus_Solibacter	Unassigned	Unassigned	Unassigned
OTU_232	0.105802	0.103407	0.0284033	0.0352521	0.0277005	0.022306	0.135551	0.103553	0.021453	0.0349799	0.079253	0.0023845	0.153355	0.0960279	0.00670363	0.0420751	0.0951866	0.087103	Bacteria	Acidobacteria	Acidobacteria_Gp16	Gp16	Unassigned	Unassigned	Unassigned
OTU_233	0.0865651	0.0646295	0.0284033	0.0285374	0.0575319	0.0513038	0.0887246	0.0749866	0.0107265	0.0273281	0.0826987	0.110879	0.0909552	0.0727484	0.0383065	0.0295663	0.0617427	0.087103	Bacteria	Actinobacteria	Actinobacteria	Rubrobacteridae	Gaiellales	Gaiellaceae	Unassigned
OTU_2332	0.0827178	0.0542888	0.0121729	0.0436454	0.0713822	0.0423814	0.0813309	0.0607034	0	0.132268	0.132663	0.0417288	0.0655724	0.0436491	0.0287299	0.0318406	0.0848962	0.145172	Bacteria	Verrucomicrobia	Subdivision3	Subdivision3_genera_incertae_sedis	Unassigned	Unassigned	Unassigned
OTU_235	0.101954	0.116333	0.190708	0.02518	0.034093	0.033459	0.0961183	0.0464203	0.223724	0.0196762	0.105096	0.0918033	0.131145	0.0581987	0.0450101	0.0159203	0.213527	0.209047	Bacteria	Actinobacteria	Actinobacteria	Actinobacteridae	Actinomycetales	Micromonosporineae	Unassigned
OTU_237	0.0692521	0.0387777	0.0162305	0.0386094	0.318556	0.189601	0.108441	0.0464203	0.0107265	0.0338868	0.148169	0.22772	0.0941281	0.0261894	0.146522	0.0216061	0.141494	0.162592	Bacteria	Proteobacteria	Deltaproteobacteria	Myxococcales	Nannocystineae	Kofleriaceae	Unassigned
OTU_238	0.0153894	0	0.158247	0.0134294	0.0181119	0.18514	0.00246457	0	0.0781501	0.00546562	0.0223976	0.185991	0.0148067	0	0.117792	0.027292	0.00257261	0.0174206	Bacteria	Acidobacteria	Acidobacteria_Gp7	Gp7	Unassigned	Unassigned	Unassigned
OTU_2386	0.0423207	0.0232666	0.0243457	0.0889695	0.0617935	0.100377	0.017252	0.0107124	0.00459707	0.062308	0.0241205	0.134724	0.0380743	0.0261894	0.100554	0.0784644	0.033444	0.0290343	Bacteria	Acidobacteria	Acidobacteria_Gp1	Bryocella	Unassigned	Unassigned	Unassigned
OTU_239	0	0	0.08521	0	0	0	0	0	1.04966	0	0	0.00834575	0	0	0	0	0	0	Bacteria	Proteobacteria	Betaproteobacteria	Methylophilales	Methylophilaceae	Methylobacillus	Unassigned
OTU_24	0.436673	1.56145	0.0121729	0.199762	1.21563	0.0579956	0.529883	1.33191	0.00612942	0.155223	0.632301	0.0393443	0.691683	1.26291	0.0469254	0.0807387	0.67917	0.627141	Bacteria	Proteobacteria	Gammaproteobacteria	Chromatiales	Ectothiorhodospiraceae	Ectothiorhodospira	Unassigned
OTU_240	0.134657	0.028437	0.0284033	0.020144	0.165138	0.0468426	0.08626	0.0285663	0.00612942	0.0153037	0.111988	0.085842	0.101531	0.0232795	0.0536291	0.00796015	0.0977593	0.0929098	Bacteria	Proteobacteria	Alphaproteobacteria	Alphaproteobacteria_incertae_sedis	Rhizomicrobium	Unassigned	Unassigned
OTU_241	0.167359	0.772969	0	0.0218227	0.137437	0.0133836	0.152803	0.682021	0.00153236	0.0371662	0.174012	0.0071535	0.154412	0.488869	0.0210686	0.0147831	0.293278	0.267116	Bacteria	Proteobacteria	Gammaproteobacteria	Xanthomonadales	Sinobacteraceae	Povalibacter	Unassigned
OTU_242	0.0615574	0.121504	0	0.0134294	0.102279	0	0.0714726	0.142832	0.00153236	0.00765186	0.161952	0.00596125	0.097301	0.0843882	0	0.00113717	0.254689	0.307764	Bacteria	Actinobacteria	Actinobacteria	Actinobacteridae	Actinomycetales	Pseudonocardineae	Unassigned
OTU_243	0.26739	0	0	0	0.00213081	0	0.138016	0.00357079	0.00153236	0.00109312	0.210193	0	0.13749	0.00290994	0	0	0.11834	0.0754892	Bacteria	Proteobacteria	Deltaproteobacteria	Myxococcales	Sorangiineae	Polyangiaceae	Unassigned
OTU_244	0.0269314	0.0155111	0.409819	0.105756	0.0543357	0.153911	0.0246457	0.017854	0.409139	0.146479	0.0568554	0.174069	0.0200948	0.00581988	0.235585	0.146694	0.0385892	0	Bacteria	Proteobacteria	Alphaproteobacteria	Rhodospirillales	Rhodospirillaceae	Azospirillum	Unassigned
OTU_2448	0.00384734	0.00517036	0.0446338	0.0218227	0.0628589	0.104838	0.00985829	0	0.0168559	0.0327937	0.015506	0.123994	0.00211524	0.00290994	0.100554	0.0329778	0.0102904	0.0116137	Bacteria	Acidobacteria	Acidobacteria_Gp1	Gp1	Unassigned	Unassigned	Unassigned
OTU_246	0	0	0.154189	0.0235014	0.0010654	0.0736098	0	0	0.591489	0.0120244	0	0.0405365	0	0	0.0632057	0.00909732	0	0.00580686	Bacteria	Acidobacteria	Acidobacteria_Gp3	Gp3	Unassigned	Unassigned	Unassigned
OTU_247	0.028855	0.00775554	0.531548	0.0889695	0.0692513	0.390355	0.0443623	0.00714158	0.829004	0.0896361	0.0275662	0.352906	0.0285557	0.00290994	0.430948	0.0955218	0.0128631	0.0116137	Bacteria	Acidobacteria	Acidobacteria_Gp3	Candidatus_Solibacter	Unassigned	Unassigned	Unassigned
OTU_248	0.400123	1.01339	0.0608643	0.119186	0.355845	0.0267672	0.438694	1.31762	0.0291148	0.0808911	0.236036	0.028614	0.530925	1.09705	0.0335182	0.106893	0.427054	0.470356	Bacteria	Acidobacteria	Acidobacteria_Gp3	Gp3	Unassigned	Unassigned	Unassigned
OTU_25	0.0365497	0.00258518	0.620816	0.0654681	0.369696	1.72648	0.0246457	0.00357079	0.0750854	0.0338868	0.0379036	1.59642	0.035959	0.00290994	1.89042	0.0432123	0.0102904	0.0116137	Bacteria	Proteobacteria	Gammaproteobacteria	Xanthomonadales	Xanthomonadaceae	Rudaea	Unassigned
OTU_252	0.0884888	0.2094	0	0.0386094	0.124652	0.0022306	0.177449	0.17854	0	0.00327937	0.118879	0.00119225	0.169219	0.168776	0	0	0.154357	0.168399	Bacteria	Acidobacteria	Acidobacteria_Gp3	Gp3	Unassigned	Unassigned	Unassigned
OTU_253	0	0.00775554	0.531548	0.0520387	0.0372892	0.343512	0	0.0107124	0.441318	0.0327937	0.00344578	0.361252	0.00423048	0.00872981	0.341885	0.0398008	0.00514522	0.0116137	Bacteria	Acidobacteria	Acidobacteria_Gp1	Gp1	Unassigned	Unassigned	Unassigned
OTU_254	0	0	0.0608643	0.0184654	0.0191773	0.281056	0	0	0.0245177	0.0743324	0.00172289	0.277794	0	0	0.312198	0.0307035	0.00257261	0.00580686	Bacteria	Armatimonadetes	Armatimonadetes_gp2	Unassigned	Unassigned	Unassigned	Unassigned
OTU_2541	0.103878	0.0697999	1.79347	1.41008	0.223735	0.236444	0.0640789	0.0499911	0.439786	1.67904	0.0189518	0.129955	0.0687452	0.0727484	0.310282	3.07831	0.0154357	0.0348412	Bacteria	Proteobacteria	Gammaproteobacteria	Xanthomonadales	Xanthomonadaceae	Rhodanobacter	Unassigned
OTU_256	0.332795	0.0155111	0.113613	0.0335734	0.102279	0.0981464	0.335182	0.0392787	0.0229853	0.0273281	0.125771	0.081073	0.29296	0.0378292	0.10247	0.0386636	0.0848962	0.139365	Bacteria	Bacteroidetes	Sphingobacteriia	Sphingobacteriales	Chitinophagaceae	Chitinophaga	Unassigned
OTU_257	0.0807941	0	0.336782	0.0369307	0.174726	0.162834	0.0665434	0.0107124	0.0306471	0.0306074	0.079253	0.152608	0.0539386	0.00290994	0.158972	0.020469	0.0308713	0.040648	Bacteria	Acidobacteria	Acidobacteria_Gp3	Gp3	Unassigned	Unassigned	Unassigned
OTU_258	0.194291	0.0517036	0.0121729	0.010072	0.21095	0.0156142	0.179914	0.0428495	0.00459707	0.00765186	0.129217	0.009538	0.209409	0.0349192	0.00766129	0.00568582	0.126058	0.0929098	Bacteria	Acidobacteria	Acidobacteria_Gp6	Gp6	Unassigned	Unassigned	Unassigned
OTU_2585	0.0384734	0.0801406	0	0.0587534	0.0351584	0.0022306	0.0295749	0.0892698	0	0.0896361	0.046518	0.004769	0.0401895	0.136767	0.00861896	0.0716414	0.0411618	0.040648	Bacteria	Proteobacteria	Alphaproteobacteria	Rhodospirillales	Acetobacteraceae	Rhodopila	Unassigned
OTU_259	0.176978	0.346414	0.0202881	0.020144	0.122522	0.011153	0.174985	0.253526	0.00766178	0.0218625	0.229144	0.0107303	0.179795	0.212425	0.00574597	0.0147831	0.234108	0.325184	Bacteria	Proteobacteria	Alphaproteobacteria	Alphaproteobacteria_incertae_sedis	Rhizomicrobium	Unassigned	Unassigned
OTU_2595	0.269314	0.121504	0.0649219	0.0369307	0.0607281	0.0758404	0.248922	0.107124	0.0398412	0.0349799	0.136108	0.101341	0.434681	0.0960279	0.0162802	0.0181946	0.195519	0.180013	Bacteria	Actinobacteria	Actinobacteria	Actinobacteridae	Actinomycetales	Micromonosporineae	Unassigned
OTU_26	0	0	1.10773	0.399523	0.050074	0.858781	0.00492914	0	0.1042	0.757534	0.00344578	0.422057	0.00105762	0	1.51789	0.261548	0	0.00580686	Bacteria	Proteobacteria	Betaproteobacteria	Burkholderiales	Oxalobacteraceae	Massilia	Unassigned
OTU_260	0.0634811	0.0103407	0.0486914	0.0335734	0.0319622	0.0423814	0.051756	0	0.00919413	0.0185831	0.0327349	0.0727273	0.0613419	0.00290994	0.107258	0.0363893	0.0180083	0.0232275	Bacteria	Bacteroidetes	Sphingobacteriia	Sphingobacteriales	Chitinophagaceae	Terrimonas	Unassigned
OTU_261	0.153894	0.0129259	0.231284	0.0218227	0.123587	0.281056	0.120764	0.0464203	0.26663	0.0459112	0.134385	0.157377	0.121626	0.00290994	0.309325	0.0682299	0.100332	0.087103	Bacteria	Candidate_Division_WPS-1	WPS-1_genera_incertae_sedis	Unassigned	Unassigned	Unassigned	Unassigned
OTU_262	0.0384734	0	0.105498	0.0167867	0.0468778	0.124914	0.0295749	0.017854	0.203803	0.0240487	0.0327349	0.115648	0.0370167	0.00872981	0.0746976	0.0159203	0.0257261	0.0232275	Bacteria	Proteobacteria	Alphaproteobacteria	Caulobacterales	Caulobacteraceae	Phenylobacterium	Unassigned
OTU_264	0.0654047	0.258518	0	0.030216	0.176857	0.0066918	0.123229	0.457061	0.00153236	0.0295143	0.0913132	0.0119225	0.118453	0.293904	0.00766129	0.0238805	0.144066	0.133558	Bacteria	Proteobacteria	Gammaproteobacteria	Xanthomonadales	Sinobacteraceae	Povalibacter	Unassigned
OTU_265	0.275085	0.426555	0.133901	0.275302	0.14383	0.178448	0.37215	0.303517	0.0658913	0.344334	0.323903	0.188376	0.35113	0.355012	0.186744	0.360481	0.337012	0.278729	Bacteria	Actinobacteria	Actinobacteria	Actinobacteridae	Actinomycetales	Frankineae	Unassigned
OTU_266	0.0884888	0.0620444	0.0162305	0.0402881	0.0713822	0.0758404	0.0492914	0.103553	0.00766178	0.0459112	0.134385	0.0417288	0.0687452	0.0756584	0.0373488	0.027292	0.113195	0.0696824	Bacteria	Proteobacteria	Alphaproteobacteria	Rhodospirillales	Acetobacteraceae	Gluconobacter	Unassigned
OTU_2661	0.00961834	0.00258518	0.109556	0.020144	0.00319622	0.14722	0.00739372	0	0	0	0	0.137109	0	0	0.324647	0	0	0	Bacteria	Bacteroidetes	Sphingobacteriia	Sphingobacteriales	Sphingobacteriaceae	Mucilaginibacter	Unassigned
OTU_267	0	0.237837	0	0	0	0	0	0.124978	0	0.0273281	0	0	0.00211524	0.407391	0	0	0	0	Bacteria	Bacteroidetes	Sphingobacteriia	Sphingobacteriales	Chitinophagaceae	Arachidicoccus	Unassigned
OTU_268	0.357802	0.349	0.0162305	0.0956841	0.73513	0.0490732	0.379544	0.392787	0.0107265	0.00546562	0.504807	0.0548435	0.344784	0.270624	0.0430948	0.00909732	0.540249	0.609721	Bacteria	Acidobacteria	Acidobacteria_Gp2	Gp2	Unassigned	Unassigned	Unassigned
OTU_269	0.0269314	0.00258518	0.142017	0.167867	0.0277005	0.318976	0.0246457	0.00357079	0.0199206	0.20988	0.0137831	0.232489	0.035959	0.00872981	0.473085	0.189907	0.0154357	0	Bacteria	Proteobacteria	Betaproteobacteria	Burkholderiales	Oxalobacteraceae	Massilia	Unassigned
OTU_27	0.200062	0.237837	0.921079	0.669789	1.28701	2.40236	0.283426	0.114265	0.55931	0.651501	0.370421	2.92578	0.187199	0.136767	2.41522	0.647047	0.303568	0.301957	Bacteria	Acidobacteria	Acidobacteria_Gp1	Gp1	Unassigned	Unassigned	Unassigned
OTU_270	0.0711757	0.00517036	0.0446338	0.0436454	0.136372	0.0579956	0.0443623	0.017854	0.0168559	0.00983811	0.0861445	0.0357675	0.0930705	0.00290994	0.0411795	0.00796015	0.0360166	0.0464549	Bacteria	Proteobacteria	Alphaproteobacteria	Rhodospirillales	Rhodospirillaceae	Dongia	Unassigned
OTU_2700	0.128886	0.00258518	0.129844	0.00839335	0.084167	0.089224	0.11337	0.00714158	0.0858119	0.0196762	0.108542	0.107303	0.0867248	0.00290994	0.0526714	0.027292	0.100332	0.104524	Bacteria	Proteobacteria	Alphaproteobacteria	Rhizobiales	Rhodobiaceae	Methyloligella	Unassigned
OTU_271	0.040397	0.00258518	0.288091	0.010072	0.0117195	0.205215	0.017252	0	0.0536324	0.0109312	0.0258434	0.0894188	0.0296133	0	0.222178	0.00682299	0.0282987	0.0290343	Bacteria	Proteobacteria	Alphaproteobacteria	Rhizobiales	Bradyrhizobiaceae	Tardiphaga	Unassigned
OTU_273	0.457833	0.625614	0.202881	0.203119	0.445339	0.272133	0.347505	0.464203	0.114927	0.162875	0.694325	0.504322	0.443142	0.45686	0.197278	0.113716	0.766638	0.801347	Bacteria	Actinobacteria	Actinobacteria	Actinobacteridae	Actinomycetales	Streptosporangineae	Unassigned
OTU_274	0	0	0.166362	0.030216	0.00213081	0.194062	0	0	0.0781501	0.0382593	0	0.24918	0	0	0.25378	0.0284291	0.00257261	0	Bacteria	Gemmatimonadetes	Gemmatimonadetes	Gemmatimonadales	Gemmatimonadaceae	Gemmatimonas	Unassigned
OTU_2742	0.144275	0.196474	0.0284033	0.0537174	0.0724476	0.0602262	0.152803	0.139261	0.0413736	0.0404456	0.201578	0.115648	0.11105	0.165866	0.0526714	0.0375264	0.244398	0.209047	Bacteria	Actinobacteria	Actinobacteria	Actinobacteridae	Actinomycetales	Streptosporangineae	Unassigned
OTU_275	0	0	0.158247	0.0503601	0.0458124	0.18514	0	0	0.0674237	0.0612149	0	0.20149	0	0	0.20877	0.0625441	0	0	Bacteria	Acidobacteria	Acidobacteria_Gp1	Gp1	Unassigned	Unassigned	Unassigned
OTU_276	0.0327024	0.168037	0	0	0.0522049	0.0044612	0.0640789	0.203535	0.00459707	0	0.0585783	0	0.0465352	0.148407	0	0	0.11834	0.0638755	Bacteria	Acidobacteria	Acidobacteria_Gp2	Gp2	Unassigned	Unassigned	Unassigned
OTU_2767	0.0634811	0.0672147	0.0121729	0.00167867	0.0213081	0.011153	0.0468269	0.0571327	0.00459707	0.00874499	0.0534096	0.0214605	0.0708605	0.0552888	0.00478831	0.00568582	0.0514522	0.0522618	Bacteria	Actinobacteria	Actinobacteria	Actinobacteridae	Actinomycetales	Frankineae	Unassigned
OTU_277	0.119267	0	0	0.00167867	0.0362238	0	0.165126	0.00357079	0	0	0.0895903	0	0.10682	0	0	0	0.172365	0.133558	Bacteria	Parcubacteria	Parcubacteria_genera_incertae_sedis	Unassigned	Unassigned	Unassigned	Unassigned
OTU_278	0.0577101	0.0180963	0.332725	0.0167867	0.193904	0.0178448	0.0418977	0.00714158	0.163962	0.0163968	0.015506	0.019076	0.0634571	0.00872981	0.0124496	0.0170575	0	0.0174206	Bacteria	Gemmatimonadetes	Gemmatimonadetes	Gemmatimonadales	Gemmatimonadaceae	Gemmatimonas	Unassigned
OTU_279	0.0134657	0.00775554	0.884561	0.010072	0.00958865	0.151681	0.0197166	0.00357079	0.557777	0.00109312	0.0189518	0.188376	0.0116338	0.0174596	0.138861	0.013646	0.0411618	0.00580686	Bacteria	Gemmatimonadetes	Gemmatimonadetes	Gemmatimonadales	Gemmatimonadaceae	Gemmatimonas	Unassigned
OTU_28	0.0615574	0.395533	0.275918	0.498565	0.0564665	0.18737	0.157733	0.299946	0.0873443	0.973973	0.0689156	0.256334	0.0867248	0.343373	0.277722	0.849462	0.092614	0.0638755	Bacteria	Candidatus_Saccharibacteria	Saccharibacteria_genera_incertae_sedis	Unassigned	Unassigned	Unassigned	Unassigned
OTU_281	0.011542	0	0.279976	0.130936	0.0969519	0.67141	0.00739372	0.00714158	0.148639	0.197855	0.0103373	0.481669	0.00951857	0.00872981	0.361038	0.15238	0.00257261	0	Bacteria	Verrucomicrobia	Spartobacteria	Spartobacteria_genera_incertae_sedis	Unassigned	Unassigned	Unassigned
OTU_284	0.207756	0.165452	0.0284033	0.15108	0.170465	0.0267672	0.150339	0.124978	0.00612942	0.257977	0.198132	0.014307	0.158643	0.154227	0.0258569	0.130774	0.123485	0.139365	Bacteria	Actinobacteria	Actinobacteria	Rubrobacteridae	Gaiellales	Gaiellaceae	Unassigned
OTU_2859	0.0384734	0.0206815	0.0284033	0.0419667	0.0277005	0.0535344	0.0246457	0.0571327	0.00459707	0.0317006	0.0206747	0.0560358	0.0549962	0.0349192	0.0201109	0.0147831	0.0411618	0.040648	Bacteria	Actinobacteria	Actinobacteria	Rubrobacteridae	Solirubrobacterales	Solirubrobacteraceae	Unassigned
OTU_286	0.128886	0.0387777	0	0.0352521	0.108671	0.0178448	0.11337	0.0357079	0	0.00655874	0.223976	0.0166915	0.0824943	0.00581988	0.0162802	0.00341149	0.174938	0.168399	Bacteria	Verrucomicrobia	Opitutae	Opitutales	Opitutaceae	Opitutus	Unassigned
OTU_287	0	0	0.202881	0.0738614	0.0703167	0.428275	0.00492914	0	0.114927	0.141013	0.00344578	0.325484	0.00317286	0	0.246119	0.105756	0.00514522	0	Bacteria	Verrucomicrobia	Spartobacteria	Spartobacteria_genera_incertae_sedis	Unassigned	Unassigned	Unassigned
OTU_288	0.00384734	0.0103407	0.202881	0.127579	0.0351584	0.245366	0	0	0.0842796	0.198948	0.00516867	0.33383	0.00634572	0.00290994	0.486492	0.154654	0.0154357	0	Bacteria	Chloroflexi	Ktedonobacteria	Ktedonobacterales	Thermosporotrichaceae	Thermosporothrix	Unassigned
OTU_29	0.178901	1.17109	0	0.184654	0.351584	0.0847628	0.266174	1.14622	0.00459707	0.197855	0.187795	0.0965723	0.502369	0.878801	0.0373488	0.141008	0.190373	0.162592	Bacteria	Candidate_Division_WPS-2	WPS-2_genera_incertae_sedis	Unassigned	Unassigned	Unassigned	Unassigned
OTU_290	0.138504	0.191303	0.113613	0.10072	0.184315	0.0758404	0.108441	0.153544	0.0459707	0.0491905	0.15506	0.085842	0.13749	0.148407	0.0919355	0.0454866	0.190373	0.168399	Bacteria	Actinobacteria	Actinobacteria	Actinobacteridae	Actinomycetales	Corynebacterineae	Unassigned
OTU_292	0.123115	0.0620444	0.34084	0.0688254	0.0713822	0.622337	0.182378	0.103553	0.0383089	0.196762	0.0878674	0.319523	0.103647	0.0814782	0.713458	0.162615	0.131203	0.121944	Bacteria	Actinobacteria	Actinobacteria	Actinobacteridae	Actinomycetales	Streptomycineae	Unassigned
OTU_293	0.0673284	0.0103407	0	0.00671468	0.0415508	0.0401508	0.115835	0.00357079	0.00153236	0	0.258434	0.0393443	0.0962433	0.00581988	0.0363911	0	0.216099	0.104524	Bacteria	Proteobacteria	Deltaproteobacteria	Myxococcales	Sorangiineae	Labilitrichaceae	Unassigned
OTU_295	0.00192367	0	0	0.203119	0.0010654	0.0066918	0	0	0	0.191297	0	0.0023845	0.00317286	0	0	0.326366	0	0	Bacteria	Candidatus_Saccharibacteria	Saccharibacteria_genera_incertae_sedis	Unassigned	Unassigned	Unassigned	Unassigned
OTU_296	0.0192367	0.0129259	0.198823	0.010072	0.073513	0.0312284	0.00492914	0	0.068956	0.0196762	0.0172289	0.0453055	0.00740333	0.00290994	0.0603327	0.0102345	0.0180083	0.040648	Bacteria	Gemmatimonadetes	Gemmatimonadetes	Gemmatimonadales	Gemmatimonadaceae	Gemmatimonas	Unassigned
OTU_297	0.0577101	0.374851	0.0162305	0.329019	0.0820362	0.011153	0.0788663	0.299946	0.0199206	0.523606	0.0516867	0.0119225	0.113165	0.794413	0.00861896	0.526507	0.0643153	0.0522618	Bacteria	Acidobacteria	Acidobacteria_Gp1	Bryocella	Unassigned	Unassigned	Unassigned
OTU_299	0.00192367	0	0.227227	0	0	0	0.00492914	0	2.0365	0.00327937	0	0	0.013749	0	0.000957662	0.00113717	0	0	Bacteria	Proteobacteria	Betaproteobacteria	Burkholderiales	Oxalobacteraceae	Herbaspirillum	Unassigned
OTU_3	3.45106	2.24911	1.58653	0.787296	4.17745	3.66264	3.62539	3.02089	1.25347	1.02644	3.69905	2.92578	3.66994	2.03696	3.6056	0.943847	3.16946	3.69897	Bacteria	Proteobacteria	Alphaproteobacteria	Sphingomonadales	Sphingomonadaceae	Sphingomonas	Unassigned
OTU_30	0.0423207	0.00258518	1.11584	0.350842	0.107606	0.626798	0.0197166	0.00714158	0.548583	0.344334	0.0172289	0.662891	0.02221	0.00581988	0.898287	0.38095	0.0257261	0.0116137	Bacteria	Gemmatimonadetes	Gemmatimonadetes	Gemmatimonadales	Gemmatimonadaceae	Gemmatimonas	Unassigned
OTU_300	0.0730994	0	0.219111	0.020144	0.073513	0.140528	0.0394331	0.00357079	0.0291148	0.0185831	0.0482409	0.102534	0.0349014	0	0.123538	0.0170575	0.0154357	0.0174206	Bacteria	Verrucomicrobia	Subdivision3	Subdivision3_genera_incertae_sedis	Unassigned	Unassigned	Unassigned
OTU_301	0.540551	0.160281	0.162305	0.29041	0.129979	0.0356896	0.537277	0.167827	0.0229853	0.237208	0.0671927	0.0262295	1.11896	0.782773	0.184829	0.192181	0.0514522	0.0754892	Bacteria	Proteobacteria	Gammaproteobacteria	Xanthomonadales	Xanthomonadaceae	Dyella	Unassigned
OTU_302	0.428978	0	0.0770947	0.0167867	0.271678	0.100377	0.273567	0.00714158	0.0337118	0.00546562	0.227422	0.1538	0.164989	0.00581988	0.0641633	0.0113716	0.22639	0.261309	Bacteria	Verrucomicrobia	Opitutae	Opitutales	Opitutaceae	Opitutus	Unassigned
OTU_303	0.034626	0.105992	0	0.0134294	0.0245043	0.0044612	0.0640789	0.067845	0	0.00218625	0.0671927	0.00357675	0.0475929	0.0669286	0.00766129	0.00113717	0.0977593	0.0987167	Bacteria	Gemmatimonadetes	Gemmatimonadetes	Gemmatimonadales	Gemmatimonadaceae	Gemmatimonas	Unassigned
OTU_304	0	0.00258518	0.194766	0.0285374	0.0106541	0.196293	0	0.00357079	0.0996031	0.0502837	0	0.193145	0.00423048	0	0.141734	0.0625441	0.00257261	0	Bacteria	Acidobacteria	Acidobacteria_Gp16	Gp16	Unassigned	Unassigned	Unassigned
OTU_305	0.0480917	0.0129259	0.0568067	0.0470027	0.182184	0.0401508	0.0123229	0.00357079	0.0153236	0.044818	0.0895903	0.0405365	0.0423048	0.00872981	0.0354335	0.027292	0.046307	0.0348412	Bacteria	Acidobacteria	Acidobacteria_Gp1	Gp1	Unassigned	Unassigned	Unassigned
OTU_306	0.0673284	0.0310222	0.320552	0.02518	0.148091	0.0289978	0.0714726	0.00357079	0.358571	0.0185831	0.0344578	0.0071535	0.0962433	0.130947	0.0421371	0.0307035	0.033444	0.0464549	Bacteria	Proteobacteria	Gammaproteobacteria	Xanthomonadales	Xanthomonadaceae	Dokdonella	Unassigned
OTU_307	0.0654047	0.168037	0	0.0117507	0.0820362	0.0022306	0.0887246	0.0785574	0.00306471	0.00218625	0.111988	0.00357675	0.0772062	0.0640186	0.00670363	0.00113717	0.126058	0.116137	Bacteria	Acidobacteria	Acidobacteria_Gp3	Gp3	Unassigned	Unassigned	Unassigned
OTU_308	0.11542	0	0	0.00335734	0.196035	0.0022306	0.152803	0	0	0	0.0413494	0	0.10682	0	0	0	0.00771784	0.00580686	Bacteria	Verrucomicrobia	Subdivision3	Subdivision3_genera_incertae_sedis	Unassigned	Unassigned	Unassigned
OTU_309	0.111573	0.0594592	0.0121729	0.0285374	0.0266351	0.113761	0.0837954	0.0571327	0.00153236	0.0699599	0.046518	0.0369598	0.0571114	0.0407391	0.0670363	0.0545839	0.0411618	0.0580686	Bacteria	Candidatus_Saccharibacteria	Saccharibacteria_genera_incertae_sedis	Unassigned	Unassigned	Unassigned	Unassigned
OTU_31	1.0407	0.416214	0.17042	0.206476	1.16449	0.312284	0.983364	0.367791	0.0873443	0.109312	1.42828	0.488823	0.882054	0.194966	0.330393	0.0557211	1.13967	1.15557	Bacteria	Proteobacteria	Deltaproteobacteria	Myxococcales	Nannocystineae	Kofleriaceae	Unassigned
OTU_310	0	0	0.150132	0.015108	0.00745784	0.209676	0	0	0.0965384	0.0131175	0	0.159762	0.00105762	0	0.259526	0.0352521	0	0	Bacteria	Proteobacteria	Betaproteobacteria	Burkholderiales	Oxalobacteraceae	Paraherbaspirillum	Unassigned
OTU_311	0.161588	0.00258518	0.746602	0.0654681	0.0170465	0.0022306	0.142945	0	0.517936	0.00437249	0.031012	0.0023845	0.118453	0.00581988	0.00287299	0.0227433	0.0154357	0.00580686	Bacteria	Proteobacteria	Gammaproteobacteria	Xanthomonadales	Xanthomonadaceae	Lysobacter	Unassigned
OTU_312	0.140428	0.276614	0.158247	0.112471	0.205623	0.216368	0.150339	0.185681	0.124121	0.100567	0.282554	0.258718	0.131145	0.180416	0.199194	0.0670927	0.252116	0.301957	Bacteria	Proteobacteria	Alphaproteobacteria	Rhizobiales	Hyphomicrobiaceae	Rhodoplanes	Unassigned
OTU_3131	0.00961834	0.00517036	0.00811524	0.0570748	0.0010654	0	0.00492914	0	0	0.13992	0.00172289	0.00119225	0.00317286	0.0116398	0	0.57768	0	0.0116137	Bacteria	Actinobacteria	Actinobacteria	Actinobacteridae	Actinomycetales	Micrococcineae	Unassigned
OTU_315	0.00961834	0	0.0243457	0.0503601	0.0362238	0.138297	0.00739372	0	0	0.0513768	0.0275662	0.112072	0.00634572	0	0.1063	0.027292	0.0205809	0.00580686	Bacteria	Chlorobi	Chlorobia	Chlorobiales	Chlorobiaceae	Chlorobium	Unassigned
OTU_317	0.00192367	0	0.0202881	0	0	0	0.00246457	0	1.05273	0.00109312	0	0	0	0	0.00287299	0	0	0	Bacteria	Proteobacteria	Deltaproteobacteria	Myxococcales	Cystobacterineae	Cystobacteraceae	Unassigned
OTU_32	0.465528	1.12455	0.0608643	0.261872	0.864044	0.202985	0.734442	0.953401	0.0704884	0.180365	0.651253	0.178838	0.718123	0.774043	0.155141	0.0841502	0.553112	0.470356	Bacteria	Acidobacteria	Acidobacteria_Gp3	Gp3	Unassigned	Unassigned	Unassigned
OTU_321	0.0211604	0.0801406	0	0.0335734	0.03942	0.0022306	0.0542206	0.18211	0	0.079798	0.031012	0.00119225	0.0507657	0.0989379	0.00478831	0.0341149	0.0205809	0.087103	Bacteria	Verrucomicrobia	Subdivision3	Subdivision3_genera_incertae_sedis	Unassigned	Unassigned	Unassigned
OTU_322	0.171207	0.0103407	0.00811524	0.020144	0.116129	0.0713792	0.167591	0	0	0.0131175	0.0844216	0.00596125	0.0814367	0.0116398	0.0134073	0.00796015	0.079751	0.0638755	Bacteria	Verrucomicrobia	Opitutae	Opitutales	Opitutaceae	Opitutus	Unassigned
OTU_323	0.111573	0.00517036	0.243457	0.0503601	0.0255697	0.0602262	0.069008	0.00357079	0.121056	0.0480974	0.0241205	0.0834575	0.0772062	0.0145497	0.0670363	0.0216061	0.0128631	0.0232275	Bacteria	Proteobacteria	Alphaproteobacteria	Caulobacterales	Caulobacteraceae	Asticcacaulis	Unassigned
OTU_324	0.165436	0.0180963	0	0.00335734	0.0617935	0.0044612	0.103512	0	0	0.00109312	0.16712	0.0023845	0.108935	0.00290994	0	0	0.11834	0.220661	Bacteria	Acidobacteria	Acidobacteria_Gp3	Gp3	Unassigned	Unassigned	Unassigned
OTU_326	0.0942598	0.0956517	0.00811524	0.0285374	0.151288	0.0267672	0.0788663	0.0964114	0.00766178	0.0273281	0.153337	0.019076	0.0676876	0.133857	0.00766129	0.0159203	0.190373	0.0929098	Bacteria	Proteobacteria	Alphaproteobacteria	Rhodospirillales	Acetobacteraceae	Acidisphaera	Unassigned
OTU_327	0	0	0.129844	0.0637894	0.0767092	0.390355	0.0147874	0	0.0658913	0.0951017	0.00344578	0.308793	0.00317286	0	0.255696	0.0716414	0.00514522	0	Bacteria	Verrucomicrobia	Spartobacteria	Spartobacteria_genera_incertae_sedis	Unassigned	Unassigned	Unassigned
OTU_328	0.103878	0.152526	0	0	0.0585973	0.0089224	0.128158	0.424924	0.00153236	0.00874499	0.0809758	0.014307	0.0687452	0.0378292	0.00287299	0.00568582	0.239253	0.238081	Bacteria	Actinobacteria	Actinobacteria	Actinobacteridae	Actinomycetales	Pseudonocardineae	Unassigned
OTU_329	0.0634811	0.206815	0.00405762	0.0117507	0.0660551	0.0066918	0.0542206	0.228531	0.00306471	0.0142106	0.079253	0.0131148	0.0761486	0.299724	0.00670363	0.0159203	0.159502	0.0580686	Bacteria	Proteobacteria	Alphaproteobacteria	Rhodospirillales	Acetobacteraceae	Rhodopila	Unassigned
OTU_33	0.011542	0.628199	0.00405762	0.030216	0.0010654	0	0.00246457	1.0998	0.00153236	1.1926	0.00172289	0	0.00528809	1.64702	0	0.242216	0	0	Bacteria	Proteobacteria	Betaproteobacteria	Burkholderiales	Alcaligenaceae	Bordetella	Unassigned
OTU_330	0.0865651	0.0439481	0.00405762	0.00167867	0.0564665	0.0044612	0.0788663	0.0571327	0	0.00327937	0.046518	0	0.0761486	0.0611087	0	0	0.0617427	0.0812961	Bacteria	Gemmatimonadetes	Gemmatimonadetes	Gemmatimonadales	Gemmatimonadaceae	Gemmatimonas	Unassigned
OTU_332	0.00192367	0.00258518	0.393589	0.13933	0	0.0044612	0.00246457	0	0.0919413	0.597938	0	0.00119225	0.00105762	0	0.0517137	1.01208	0	0	Bacteria	Proteobacteria	Gammaproteobacteria	Xanthomonadales	Xanthomonadaceae	Rhodanobacter	Unassigned
OTU_333	0.161588	0	0.00405762	0.00167867	0	0	0.298213	0	0.00459707	0	0	0	0.184026	0	0	0	0.00514522	0	Bacteria	Bacteroidetes	Sphingobacteriia	Sphingobacteriales	Chitinophagaceae	Crenotalea	Unassigned
OTU_335	0.00384734	0.224911	0.117671	0.00503601	0.00532703	0	0.00492914	0.0499911	0.0566972	0	0.00344578	0	0.00528809	2.68587	0	0.00568582	0.00257261	0.00580686	Bacteria	Actinobacteria	Actinobacteria	Actinobacteridae	Actinomycetales	Corynebacterineae	Unassigned
OTU_336	0.167359	0.00775554	0	0.00335734	0.138503	0.0022306	0.0837954	0	0	0	0.0861445	0	0.136433	0	0	0	0.0668879	0.0522618	Bacteria	Bacteroidetes	Cytophagia	Cytophagales	Chryseolinea	Unassigned	Unassigned
OTU_337	0.0461681	0.0206815	0.215054	0.0923268	0.0223735	0.0044612	0.0221811	0	0.0643589	0.149758	0.0103373	0.00357675	0.0200948	0.0407391	0.0134073	0.183084	0.00514522	0.0290343	Bacteria	Proteobacteria	Alphaproteobacteria	Rhizobiales	Bradyrhizobiaceae	Afipia	Unassigned
OTU_338	0.125038	0.113748	0.0284033	0.02518	0.0980173	0.0513038	0.115835	0.114265	0.0245177	0.0153037	0.108542	0.0631893	0.104704	0.0669286	0.0411795	0.0193318	0.0951866	0.116137	Bacteria	Actinobacteria	Actinobacteria	Acidimicrobidae	Acidimicrobiales	Acidimicrobineae	Unassigned
OTU_339	0.023084	0.0801406	0.00405762	0.0268587	0.0298313	0	0.0394331	0.107124	0.00459707	0.0426318	0.00861445	0.0023845	0.0380743	0.116397	0.00287299	0.0238805	0.0437344	0.0464549	Bacteria	Proteobacteria	Alphaproteobacteria	Rhizobiales	Phyllobacteriaceae	Chelativorans	Unassigned
OTU_34	0.761773	1.18401	0.219111	0.255158	0.795858	0.412661	0.566852	0.867702	0.237515	0.203321	0.97171	0.422057	1.02589	0.803143	0.347631	0.175123	1.24257	1.48075	Bacteria	Firmicutes	Bacilli	Bacillales	Bacillaceae_1	Bacillus	Unassigned
OTU_340	0.121191	0.00258518	0.0811524	0.00839335	0.313229	0.124914	0.110906	0.0107124	0.00306471	0.00765186	0.0620241	0.100149	0.164989	0.00290994	0.0689516	0.00341149	0.0231535	0.0290343	Bacteria	Proteobacteria	Deltaproteobacteria	Myxococcales	Nannocystineae	Kofleriaceae	Unassigned
OTU_341	0.00769467	0.0180963	0.0486914	0.0486814	0.034093	0.18737	0.00739372	0.00714158	0.0398412	0.0568424	0.00861445	0.200298	0.0116338	0.00872981	0.0871472	0.0625441	0.0102904	0.00580686	Bacteria	Acidobacteria	Acidobacteria_Gp1	Terriglobus	Unassigned	Unassigned	Unassigned
OTU_342	0.226993	0.248177	0	0.00335734	0.0607281	0	0.0566852	0.0821282	0	0	0.0568554	0	0.0423048	0.0407391	0	0	0.0874688	0.0116137	Bacteria	Actinobacteria	Actinobacteria	Actinobacteridae	Actinomycetales	Streptosporangineae	Unassigned
OTU_343	0.00192367	0.0129259	0.121729	0.0621108	0.00213081	0.0289978	0.00246457	0.0107124	0.0183883	0.127895	0.00344578	0.0178838	0.00740333	0.0174596	0.0344758	0.123951	0.00514522	0	Bacteria	Bacteroidetes	Sphingobacteriia	Sphingobacteriales	Chitinophagaceae	Terrimonas	Unassigned
OTU_348	0.011542	0.0155111	0.00405762	0.13933	0.0223735	0.345743	0.0123229	0.0285663	0	0.226276	0.00516867	0.29687	0.0148067	0.00290994	0.104385	0.0511724	0.00771784	0.0116137	Bacteria	Proteobacteria	Alphaproteobacteria	Alphaproteobacteria_incertae_sedis	Rhizomicrobium	Unassigned	Unassigned
OTU_349	0.0904124	0.0620444	0.0405762	0.00503601	0.044747	0.055765	0.135551	0.0357079	0.0199206	0.00765186	0.0568554	0.0596125	0.0708605	0.0290994	0.0239415	0.00341149	0.0591701	0.0580686	Bacteria	Proteobacteria	Alphaproteobacteria	Rhizobiales	Rhizobiales_incertae_sedis	Bauldia	Unassigned
OTU_35	0.836796	1.08061	0.68168	0.377701	1.21563	0.294439	1.11152	1.62828	0.703351	0.29733	0.654698	0.252757	0.996277	1.43169	0.54874	0.359344	0.838672	0.766506	Bacteria	Proteobacteria	Alphaproteobacteria	Sphingomonadales	Erythrobacteraceae	Porphyrobacter	Unassigned
OTU_350	0	0	0.00811524	0	0	0.0044612	0	0	1.38985	0.00437249	0	0.004769	0	0.00581988	0.0124496	0	0	0	Bacteria	Firmicutes	Clostridia	Clostridiales	Gracilibacteraceae	Gracilibacter	Unassigned
OTU_351	0.0807941	0.0387777	0.0324609	0	0.0181119	0.0022306	0.105977	0.017854	0.0122588	0.00655874	0.0482409	0.00119225	0.109992	0.0261894	0.00287299	0.00113717	0.0514522	0.0464549	Bacteria	Gemmatimonadetes	Gemmatimonadetes	Gemmatimonadales	Gemmatimonadaceae	Gemmatimonas	Unassigned
OTU_352	0.109649	0.0103407	0.00405762	0	0.0362238	0.0022306	0.157733	0.0142832	0	0	0.0826987	0	0.116338	0.0523789	0.000957662	0	0.11834	0.150978	Bacteria	Gemmatimonadetes	Gemmatimonadetes	Gemmatimonadales	Gemmatimonadaceae	Gemmatimonas	Unassigned
OTU_353	0.0711757	0.2094	0.0202881	0.0570748	0.160876	0.236444	0.069008	0.0821282	0.00919413	0.0251418	0.175735	0.342176	0.0486505	0.0785683	0.17621	0.0295663	0.149211	0.104524	Bacteria	Proteobacteria	Gammaproteobacteria	Chromatiales	Granulosicoccaceae	Granulosicoccus	Unassigned
OTU_355	0.0327024	0	0.336782	0.119186	0.0266351	0.950235	0.00492914	0	0.0352442	0.10166	0.00861445	0.537705	0.0391319	0.00581988	1.10035	0.108031	0	0.00580686	Bacteria	Proteobacteria	Betaproteobacteria	Burkholderiales	Oxalobacteraceae	Massilia	Unassigned
OTU_356	0.0250077	0.0155111	0.00811524	0.0705041	0.0809708	0.0490732	0.0295749	0.0107124	0.00766178	0.0644943	0.0516867	0.061997	0.02221	0.00581988	0.0478831	0.0216061	0.0308713	0.0696824	Bacteria	Verrucomicrobia	Subdivision3	Subdivision3_genera_incertae_sedis	Unassigned	Unassigned	Unassigned
OTU_357	0.0692521	0.0413629	0.00405762	0.00839335	0.110802	0.0156142	0.0418977	0.0107124	0.00306471	0.00765186	0.0551325	0.038152	0.052881	0.0203696	0.0181956	0.00454866	0.033444	0.0580686	Bacteria	Proteobacteria	Alphaproteobacteria	Caulobacterales	Caulobacteraceae	Phenylobacterium	Unassigned
OTU_358	0.0250077	0	0.182593	0.00167867	0.0149157	0.0825322	0.0123229	0	0.0367765	0.00327937	0.00344578	0.0703428	0.0190371	0	0.269103	0	0	0	Bacteria	Bacteroidetes	Sphingobacteriia	Sphingobacteriales	Chitinophagaceae	Niastella	Unassigned
OTU_3588	0.0269314	0.00258518	0.247515	0.00167867	0.00213081	0.0022306	0.034504	0.00714158	0.499548	0.00327937	0.0103373	0.00119225	0.0126914	0.00872981	0.00287299	0.00227433	0.0257261	0.0290343	Bacteria	Actinobacteria	Actinobacteria	Actinobacteridae	Actinomycetales	Micrococcineae	Unassigned
OTU_36	0.386657	0.49894	0.941367	1.36308	0.25037	0.303362	0.571781	0.603464	0.298809	1.84847	0.258434	0.133532	0.702259	0.651826	0.332309	2.70532	0.329294	0.330991	Bacteria	Bacteroidetes	Sphingobacteriia	Sphingobacteriales	Chitinophagaceae	Terrimonas	Unassigned
OTU_361	0.311634	0	0.0933252	0	0.0127849	0.0133836	0.239063	0	0.00306471	0	0.0620241	0.009538	0.118453	0	0.0143649	0.00113717	0.0360166	0.0464549	Bacteria	Proteobacteria	Deltaproteobacteria	Desulfuromonadales	Desulfuromonadaceae	Desulfuromonas	Unassigned
OTU_362	0.0480917	0.14477	0	0.0117507	0.0383546	0	0.0665434	0.164256	0	0	0.031012	0	0.0507657	0.235705	0	0	0.0694605	0.0754892	Bacteria	Gemmatimonadetes	Gemmatimonadetes	Gemmatimonadales	Gemmatimonadaceae	Gemmatimonas	Unassigned
OTU_366	0.0923361	0.00775554	0.0243457	0.015108	0.0511395	0.0579956	0.11337	0.00714158	0.0168559	0.00327937	0.0516867	0.0929955	0.0761486	0.00872981	0.0632057	0.00341149	0.0617427	0.0754892	Bacteria	Proteobacteria	Deltaproteobacteria	Myxococcales	Nannocystineae	Kofleriaceae	Unassigned
OTU_367	0.103878	0.0129259	0.178535	0.0470027	0.11826	0.202985	0.0788663	0.00714158	0.180818	0.0437249	0.0620241	0.176453	0.12903	0.00290994	0.251865	0.0659556	0.115768	0.150978	Bacteria	Proteobacteria	Alphaproteobacteria	Sphingomonadales	Sphingomonadaceae	Sphingomonas	Unassigned
OTU_368	0.236611	0.28954	0.0608643	0.129258	0.174726	0.115991	0.288355	0.382075	0.0444383	0.0634011	0.196409	0.137109	0.309882	0.44522	0.0689516	0.0409379	0.360166	0.435515	Bacteria	Actinobacteria	Actinobacteria	Rubrobacteridae	Solirubrobacterales	Solirubrobacteraceae	Unassigned
OTU_37	0.0519391	0.0336074	0.44228	0.41631	0.208819	1.34282	0.00492914	0.0214247	0.867313	0.55312	0.079253	1.27094	0.0243252	0.0116398	1.38574	0.598149	0.046307	0.0638755	Bacteria	Acidobacteria	Acidobacteria_Gp1	Gp1	Unassigned	Unassigned	Unassigned
OTU_370	0.0365497	0	0.52749	0.0134294	0.073513	0.191832	0.0246457	0.00357079	1.11709	0.00437249	0.00344578	0.187183	0.0179795	0	0.160887	0.00682299	0.00257261	0.00580686	Bacteria	Bacteroidetes	Sphingobacteriia	Sphingobacteriales	Chitinophagaceae	Flavisolibacter	Unassigned
OTU_371	0.28855	0.310222	0.0405762	0.0889695	0.147026	0.055765	0.31793	0.285663	0.0137912	0.0163968	0.306674	0.0870343	0.227388	0.317183	0.0325605	0.0284291	0.396182	0.377446	Bacteria	Actinobacteria	Actinobacteria	Rubrobacteridae	Solirubrobacterales	Solirubrobacteraceae	Unassigned
OTU_373	0.155817	0.245592	0.0689795	0.119186	0.0628589	0.194062	0.105977	0.267809	0.0367765	0.172713	0.201578	0.168107	0.147009	0.200786	0.164718	0.123951	0.190373	0.209047	Bacteria	Actinobacteria	Actinobacteria	Rubrobacteridae	Gaiellales	Gaiellaceae	Unassigned
OTU_375	0.0519391	0	0.0284033	0.0167867	0.17153	0.0936852	0.0320394	0	0.00153236	0.00109312	0.115434	0.101341	0.0158643	0	0.0383065	0.0170575	0.0643153	0.0348412	Bacteria	Acidobacteria	Acidobacteria_Gp1	Gp1	Unassigned	Unassigned	Unassigned
OTU_38	0.904124	0.835014	0.121729	0.537174	0.56573	0.256519	0.823167	1.04981	0.137912	0.134454	1.06991	0.367213	0.921186	0.733304	0.205897	0.117128	1.18083	1.21363	Bacteria	Actinobacteria	Actinobacteria	Rubrobacteridae	Solirubrobacterales	Solirubrobacteraceae	Unassigned
OTU_380	0.0153894	0.0155111	0.0649219	0.0654681	0.0745784	0.216368	0.00985829	0.0107124	0.0965384	0.0776117	0.0189518	0.185991	0.0232676	0.0145497	0.158972	0.0614069	0.0102904	0.0290343	Bacteria	Acidobacteria	Acidobacteria_Gp1	Gp1	Unassigned	Unassigned	Unassigned
OTU_3823	0.00769467	0.00258518	0.0284033	0.0285374	0.089494	0.140528	0.00246457	0	0.0122588	0.0153037	0.0223976	0.176453	0.013749	0	0.140776	0.0113716	0.0385892	0.0232275	Bacteria	Proteobacteria	Deltaproteobacteria	Myxococcales	Nannocystineae	Kofleriaceae	Unassigned
OTU_383	0.275085	0.0594592	0.0243457	0.00671468	0.187511	0.0156142	0.224276	0.114265	0.0291148	0.00437249	0.217084	0.0178838	0.24431	0.0494689	0.0105343	0.00341149	0.162075	0.0929098	Bacteria	Proteobacteria	Betaproteobacteria	Burkholderiales	Comamonadaceae	Schlegelella	Unassigned
OTU_384	0.315482	0.0827258	0.0608643	0.02518	0.209885	0.0981464	0.246457	0.085699	0.0505677	0.0273281	0.27394	0.112072	0.241137	0.0581987	0.062248	0.0181946	0.190373	0.168399	Bacteria	Proteobacteria	Alphaproteobacteria	Sphingomonadales	Sphingomonadaceae	Sphingomonas	Unassigned
OTU_387	0.0788704	0.0310222	0	0.020144	0.100148	0	0.123229	0.0607034	0	0	0.0396265	0.00119225	0.147009	0.0261894	0.00191532	0	0.0591701	0.0522618	Bacteria	Firmicutes	Bacilli	Bacillales	Thermoactinomycetaceae_1	Shimazuella	Unassigned
OTU_389	0.0442444	0.253348	0	0.0117507	0.044747	0	0.0468269	0.160686	0	0	0.0534096	0	0.0370167	0.189146	0	0	0.10805	0.0812961	Bacteria	Candidate_Division_WPS-1	WPS-1_genera_incertae_sedis	Unassigned	Unassigned	Unassigned	Unassigned
OTU_39	0.886811	0.302466	0.568067	0.27698	0.107606	0.120452	1.52803	0.892698	0.113394	0.207693	0.320458	0.0703428	1.20886	0.753674	0.140776	0.318406	0.517095	0.493583	Bacteria	Bacteroidetes	Sphingobacteriia	Sphingobacteriales	Chitinophagaceae	Chitinophaga	Unassigned
OTU_391	0.377039	0.674732	0	0.0856121	0.398462	0.0066918	0.453481	0.624888	0.00459707	0.0229556	0.361807	0.0441133	0.496023	0.704205	0.0153226	0.0102345	0.311286	0.307764	Bacteria	Acidobacteria	Acidobacteria_Gp1	Gp1	Unassigned	Unassigned	Unassigned
OTU_392	0.0827178	0.105992	0	0.0218227	0.0170465	0	0.0887246	0.185681	0.00153236	0.00655874	0.0706385	0.0071535	0.0994162	0.142587	0.00957662	0.0159203	0.144066	0.145172	Bacteria	Actinobacteria	Actinobacteria	Actinobacteridae	Actinomycetales	Micrococcineae	Unassigned
OTU_3929	0.0134657	0	0.0446338	0.015108	0.0245043	0.0602262	0.00985829	0	0.338651	0.00983811	0.00689156	0.0453055	0.00211524	0.00581988	0.0689516	0.0170575	0.0102904	0.00580686	Bacteria	Acidobacteria	Acidobacteria_Gp3	Candidatus_Solibacter	Unassigned	Unassigned	Unassigned
OTU_393	0.0461681	0.028437	0.0202881	0.0470027	0.0671205	0.0066918	0.0714726	0.0499911	0.00153236	0.0404456	0.0740843	0.0178838	0.0497081	0.0436491	0.0354335	0.0216061	0.115768	0.0987167	Bacteria	Proteobacteria	Gammaproteobacteria	Thiotrichales	Piscirickettsiaceae	Galenea	Unassigned
OTU_394	0	0.00258518	0	0.127579	0	0	0	0	0.00459707	0.0863567	0	0	0	0.00581988	0	0.351384	0	0	Bacteria	Proteobacteria	Alphaproteobacteria	Sneathiellales	Sneathiellaceae	Taonella	Unassigned
OTU_398	0.255848	0.312807	0.00811524	0.020144	0.232258	0.0089224	0.221811	0.303517	0.00153236	0.0415387	0.256711	0.0202683	0.24008	0.238615	0.0124496	0.0147831	0.223817	0.255502	Bacteria	Acidobacteria	Acidobacteria_Gp1	Gp1	Unassigned	Unassigned	Unassigned
OTU_399	0.41936	0.529962	0.113613	0.137651	0.360107	0.207446	0.384473	0.571327	0.0413736	0.13664	0.460012	0.258718	0.387089	0.47723	0.170464	0.0716414	0.517095	0.563266	Bacteria	Actinobacteria	Actinobacteria	Rubrobacteridae	Gaiellales	Gaiellaceae	Unassigned
OTU_4	0.0134657	0.0206815	0.0446338	4.12449	0.00319622	0.0133836	0.0295749	0.0214247	0.00459707	3.15803	0.00172289	0.019076	0.0433624	0.0407391	0.0181956	5.89279	0.00257261	0.00580686	Bacteria	Proteobacteria	Gammaproteobacteria	Xanthomonadales	Xanthomonadaceae	Dyella	Unassigned
OTU_40	0.0192367	0.00258518	1.98418	0.167867	0.168334	1.01269	0.0246457	0.00714158	4.52964	0.108219	0.0379036	0.857228	0.0317286	0.00290994	0.81114	0.103482	0.0282987	0.0232275	Bacteria	Acidobacteria	Acidobacteria_Gp1	Gp1	Unassigned	Unassigned	Unassigned
OTU_4012	0	0	0.162305	0.0671468	0.0277005	0.178448	0.00985829	0	0.0658913	0.0907292	0.00344578	0.258718	0.00211524	0	0.214516	0.0454866	0.0180083	0.00580686	Bacteria	Acidobacteria	Acidobacteria_Gp1	Gp1	Unassigned	Unassigned	Unassigned
OTU_402	0.123115	0.0129259	0.0689795	0.0134294	0.00958865	0.0089224	0.162662	0.017854	0.0107265	0.00655874	0.0103373	0.00119225	0.178738	0.0523789	0.00766129	0.0102345	0.0231535	0.0174206	Bacteria	Bacteroidetes	Sphingobacteriia	Sphingobacteriales	Chitinophagaceae	Parasegetibacter	Unassigned
OTU_404	0.00577101	0.00258518	0	0.167867	0	0.0022306	0	0.00357079	0	0.254698	0	0	0	0	0	0.178535	0	0	Bacteria	Candidatus_Saccharibacteria	Saccharibacteria_genera_incertae_sedis	Unassigned	Unassigned	Unassigned	Unassigned
OTU_4053	0.0884888	0.610103	0	0.0218227	0.0585973	0	0.0837954	0.664167	0	0.00218625	0.0740843	0	0.0951857	0.561618	0.000957662	0	0.11834	0.0929098	Bacteria	Acidobacteria	Acidobacteria_Gp3	Gp3	Unassigned	Unassigned	Unassigned
OTU_407	0.100031	0.0103407	0.00811524	0.00335734	0.044747	0	0.0837954	0.00357079	0	0.00437249	0.115434	0.004769	0.0613419	0.00290994	0.00287299	0.00341149	0.0874688	0.0638755	Bacteria	Acidobacteria	Acidobacteria_Gp1	Edaphobacter	Unassigned	Unassigned	Unassigned
OTU_409	0.00577101	0	0.210996	0.00839335	0.073513	0.066918	0	0	0.179286	0.00765186	0.015506	0.0834575	0.00211524	0	0.0536291	0.0113716	0.00514522	0	Bacteria	Proteobacteria	Gammaproteobacteria	Methylococcales	Methylococcaceae	Methylomarinovum	Unassigned
OTU_41	0.919514	0.806577	0.324609	0.172903	0.889613	0.421583	0.995687	0.646313	0.212997	0.135547	1.14228	0.374367	1.0756	0.366652	0.292087	0.0955218	1.14996	1.06266	Bacteria	Proteobacteria	Alphaproteobacteria	Rhizobiales	Xanthobacteraceae	Pseudolabrys	Unassigned
OTU_412	0.00961834	0	0	0	0	0	0	0.00357079	0.661978	0.00218625	0.00861445	0.00119225	0	0	0.000957662	0.00113717	0	0	Bacteria	Firmicutes	Clostridia	Clostridiales	Lachnospiraceae	Clostridium_XlVa	Unassigned
OTU_4128	0.0153894	0.00517036	0.0811524	0.0352521	0.0245043	0.044612	0.0197166	0	0.108797	0.0404456	0.0120602	0.0405365	0.0317286	0.00581988	0.0660787	0.0398008	0.0180083	0.0116137	Bacteria	Acidobacteria	Acidobacteria_Gp3	Gp3	Unassigned	Unassigned	Unassigned
OTU_413	0.028855	0.00258518	0.344898	0.359235	0.0628589	0.0646874	0.0123229	0.00357079	0.0812149	0.026235	0.0103373	0.0870343	0.0169219	0	0.0220262	0.217198	0.0102904	0.0116137	Bacteria	Verrucomicrobia	Opitutae	Opitutales	Opitutaceae	Opitutus	Unassigned
OTU_4167	0.0365497	0.0723851	0.00811524	0.010072	0.03942	0.0178448	0.0492914	0.0714158	0.00766178	0.0207693	0.0327349	0.0202683	0.035959	0.0320093	0.0153226	0.0329778	0.0488796	0.0580686	Bacteria	Actinobacteria	Actinobacteria	Rubrobacteridae	Gaiellales	Gaiellaceae	Unassigned
OTU_417	0.0923361	0.00258518	0.105498	0.0520387	0.0596627	0.196293	0.0665434	0.00714158	0.0919413	0.0371662	0.101651	0.144262	0.0465352	0	0.255696	0.027292	0.0282987	0.0116137	Bacteria	Proteobacteria	Betaproteobacteria	Burkholderiales	Comamonadaceae	Xenophilus	Unassigned
OTU_418	0.161588	0.0180963	0.0162305	0.0134294	0.0468778	0.0022306	0.214418	0.017854	0.00153236	0.00327937	0.129217	0	0.158643	0.0116398	0	0.00227433	0.156929	0.0929098	Bacteria	Acidobacteria	Acidobacteria_Gp6	Gp6	Unassigned	Unassigned	Unassigned
OTU_419	0.371268	0.0180963	0.0486914	0.00839335	0.134241	0.0713792	0.288355	0.00357079	0.0183883	0.00874499	0.460012	0.0977645	0.325747	0.00872981	0.0469254	0.0113716	0.329294	0.377446	Bacteria	Acidobacteria	Acidobacteria_Gp6	Gp6	Unassigned	Unassigned	Unassigned
OTU_42	0.294321	0.0129259	0.819639	0.537174	0.663747	2.28413	0.202095	0.0142832	0.0413736	0.732393	0.103373	2.94963	0.267578	0.0232795	3.92546	0.252451	0.10805	0.116137	Bacteria	Proteobacteria	Betaproteobacteria	Burkholderiales	Burkholderiales_incertae_sedis	Paucibacter	Unassigned
OTU_421	0.113496	0.286955	0	0.0235014	0.109737	0.033459	0.165126	0.36065	0.00612942	0.0251418	0.203301	0.0357675	0.116338	0.186236	0.0344758	0.00682299	0.133776	0.168399	Bacteria	Proteobacteria	Alphaproteobacteria	Caulobacterales	Caulobacteraceae	Phenylobacterium	Unassigned
OTU_423	0.00769467	0.00258518	0.10144	0.0621108	0.112933	0.140528	0.00492914	0	0.124121	0.0393524	0.0447951	0.209836	0.00846095	0.00581988	0.0632057	0.0716414	0.0257261	0.0116137	Bacteria	Verrucomicrobia	Opitutae	Opitutales	Opitutaceae	Opitutus	Unassigned
OTU_424	0.00961834	0.00517036	0.121729	0.00167867	0.0905594	0.209676	0	0	0.117991	0.00109312	0	0.14307	0	0	0.0325605	0.00909732	0	0	Bacteria	Bacteroidetes	Sphingobacteriia	Sphingobacteriales	Sphingobacteriaceae	Sphingobacterium	Unassigned
OTU_427	0.0615574	0	0.00405762	0	0.0149157	0.0178448	0.0369686	0	0	0.00327937	0.413494	0.023845	0.0349014	0	0.0114919	0	0.187801	0.174206	Bacteria	Acidobacteria	Acidobacteria_Gp6	Gp6	Unassigned	Unassigned	Unassigned
OTU_428	0.144275	0.0232666	0	0.010072	0.0351584	0.0044612	0.167591	0.0749866	0.00306471	0.00218625	0.139554	0.004769	0.167104	0.0960279	0.00383065	0	0.162075	0.226468	Bacteria	Firmicutes	Negativicutes	Selenomonadales	Veillonellaceae	Sporolituus	Unassigned
OTU_43	0.00384734	0.00258518	0.795293	0.548925	0.0191773	0.66918	0.00246457	0	0.634395	0.339961	0	0.689121	0.00211524	0	0.963408	0.648184	0	0	Bacteria	Gemmatimonadetes	Gemmatimonadetes	Gemmatimonadales	Gemmatimonadaceae	Gemmatimonas	Unassigned
OTU_430	0.034626	0.00258518	0.0486914	0.0268587	0.0724476	0.198523	0.0320394	0	0.0199206	0.0207693	0.015506	0.256334	0.00846095	0	0.148438	0.027292	0.0257261	0	Bacteria	Proteobacteria	Deltaproteobacteria	Myxococcales	Nannocystineae	Kofleriaceae	Unassigned
OTU_431	0.0307787	0.0827258	0	0.00503601	0.0543357	0	0.0739372	0.0749866	0	0.00109312	0.0499638	0	0.052881	0.0640186	0.00191532	0	0.0385892	0.104524	Bacteria	Proteobacteria	Deltaproteobacteria	Myxococcales	Cystobacterineae	Cystobacteraceae	Unassigned
OTU_433	0.213527	0	0.0933252	0.00167867	0.0628589	0.0133836	0.0985829	0	0.068956	0.00437249	0.0861445	0.0131148	0.0708605	0	0.00574597	0.00227433	0.046307	0.0464549	Bacteria	Bacteroidetes	Sphingobacteriia	Sphingobacteriales	Chitinophagaceae	Terrimonas	Unassigned
OTU_434	0.176978	0.149941	0.0365186	0.10072	0.0628589	0.129375	0.150339	0.146402	0.0229853	0.215345	0.213638	0.0786885	0.122684	0.0989379	0.0967238	0.108031	0.136348	0.104524	Bacteria	Actinobacteria	Actinobacteria	Rubrobacteridae	Gaiellales	Gaiellaceae	Unassigned
OTU_436	0.150046	0.0672147	0.0162305	0.0134294	0.117195	0.0646874	0.140481	0.0499911	0.021453	0.0153037	0.206747	0.019076	0.139606	0.0407391	0.0229839	0.0159203	0.164647	0.220661	Bacteria	Proteobacteria	Betaproteobacteria	Burkholderiales	Burkholderiales_incertae_sedis	Aquabacterium	Unassigned
OTU_437	0.0577101	0.00258518	0.722256	0.0637894	0.0905594	0.452812	0.0221811	0.00357079	0.29268	0.0699599	0.0120602	0.178838	0.0285557	0.00290994	0.251865	0.0238805	0.0205809	0.0116137	Bacteria	Proteobacteria	Betaproteobacteria	Burkholderiales	Comamonadaceae	Ramlibacter	Unassigned
OTU_438	0	0	0.0973828	0.030216	0.0415508	0.247597	0.00246457	0.00357079	0.068956	0.0732393	0.00172289	0.213413	0	0	0.133115	0.0523096	0	0	Bacteria	Verrucomicrobia	Spartobacteria	Spartobacteria_genera_incertae_sedis	Unassigned	Unassigned	Unassigned
OTU_439	0.117344	0	0	0	0.00852324	0.0089224	0.0468269	0.00357079	0	0.00655874	0.217084	0.0262295	0.0518233	0.00290994	0.000957662	0	0.0643153	0.0638755	Bacteria	Fibrobacteres	Fibrobacteria	Fibrobacterales	Fibrobacteraceae	Fibrobacter	Unassigned
OTU_44	0.532856	0.532547	0.00405762	0.0923268	0.332406	0.0379202	0.529883	0.592751	0.00459707	0.0513768	0.491024	0.0262295	0.443142	0.424851	0.0124496	0.0261548	0.645726	0.644562	Bacteria	Acidobacteria	Acidobacteria_Gp2	Gp2	Unassigned	Unassigned	Unassigned
OTU_440	0.00192367	0.00258518	0.121729	0.0134294	0.0213081	0.234213	0.00739372	0	0.0245177	0.0207693	0.00172289	0.251565	0	0	0.164718	0.0125088	0	0.00580686	Bacteria	Acidobacteria	Acidobacteria_Gp7	Gp7	Unassigned	Unassigned	Unassigned
OTU_441	0.109649	0.00517036	0.121729	0.020144	0.0692513	0.0914546	0.08626	0.00714158	0.147106	0.0218625	0.129217	0.128763	0.107877	0.0145497	0.0632057	0.0102345	0.092614	0.087103	Bacteria	Acidobacteria	Acidobacteria_Gp6	Gp6	Unassigned	Unassigned	Unassigned
OTU_442	0.182749	0.00258518	0.0649219	0.104077	0.0692513	0.107069	0.0468269	0.0107124	0.105733	0.0371662	0.146446	0.0870343	0.0602843	0.0116398	0.0746976	0.0250176	0.079751	0.0987167	Bacteria	Proteobacteria	Alphaproteobacteria	Rhodospirillales	Reyranella	Unassigned	Unassigned
OTU_4458	0.00961834	0.00258518	0.150132	0.0856121	0.0170465	0.0535344	0.0221811	0	0.00153236	0.194576	0.00172289	0.0226528	0.0317286	0.00290994	0.0689516	0.192181	0	0.00580686	Bacteria	Proteobacteria	Gammaproteobacteria	Xanthomonadales	Xanthomonadaceae	Frateuria	Unassigned
OTU_447	0.00577101	0.00258518	0.125786	0.0369307	0.00213081	0.22306	0.00246457	0	0.0275824	0.0524699	0	0.220566	0.00211524	0	0.2375	0.0170575	0	0.00580686	Bacteria	Candidatus_Saccharibacteria	Saccharibacteria_genera_incertae_sedis	Unassigned	Unassigned	Unassigned	Unassigned
OTU_449	0.159665	0.0103407	0.0243457	0.0604321	0.0969519	0.0156142	0.125693	0.00357079	0	0.00218625	0.0413494	0.0727273	0.182968	0	0.0383065	0.00909732	0.0514522	0.0348412	Bacteria	Verrucomicrobia	Opitutae	Opitutales	Opitutaceae	Opitutus	Unassigned
OTU_45	0.352031	0.1396	0.539663	0.444847	0.187511	0.129375	0.438694	0.164256	0.173156	0.957576	0.125771	0.158569	0.338438	0.160047	0.132157	2.21747	0.133776	0.121944	Bacteria	Actinobacteria	Actinobacteria	Actinobacteridae	Actinomycetales	Micrococcineae	Unassigned
OTU_450	0.0557864	0.0413629	0.0162305	0.020144	0.050074	0.033459	0.0591497	0.0428495	0.0122588	0.026235	0.0482409	0.0298063	0.0380743	0.046559	0.0248992	0.00341149	0.0437344	0.0522618	Bacteria	Candidate_Division_WPS-1	WPS-1_genera_incertae_sedis	Unassigned	Unassigned	Unassigned	Unassigned
OTU_451	0.109649	0.056874	0.113613	0.0654681	0.0319622	0.0579956	0.08626	0.0607034	0.0566972	0.137734	0.0775301	0.0679583	0.104704	0.0698385	0.0383065	0.117128	0.0848962	0.0522618	Bacteria	Actinobacteria	Actinobacteria	Actinobacteridae	Actinomycetales	Micrococcineae	Unassigned
OTU_452	0.107725	0.00517036	0.279976	0.00839335	0.0692513	0.227521	0.0418977	0.00357079	0.0321795	0.00874499	0.0379036	0.177645	0.0179795	0	0.121623	0.0227433	0.00771784	0.0290343	Bacteria	Acidobacteria	Acidobacteria_Gp4	Aridibacter	Unassigned	Unassigned	Unassigned
OTU_456	0.226993	0.385192	0.0324609	0.129258	0.285529	0.0267672	0.332717	0.432066	0.0337118	0.116964	0.182626	0.0154993	0.394492	0.439401	0.0134073	0.161477	0.293278	0.336798	Bacteria	Acidobacteria	Acidobacteria_Gp3	Gp3	Unassigned	Unassigned	Unassigned
OTU_459	0.11542	0.0258518	0.0405762	0.00839335	0.101213	0.0312284	0.0961183	0.0249955	0.0229853	0.01749	0.146446	0.0488823	0.0962433	0.00581988	0.0248992	0	0.0977593	0.0522618	Bacteria	Proteobacteria	Betaproteobacteria	Burkholderiales	Comamonadaceae	Schlegelella	Unassigned
OTU_46	0.0307787	0.0206815	1.53378	0.849407	0.00958865	0.25875	0.0443623	0.0107124	0.438254	0.630732	0.00172289	0.277794	0.0676876	0.0203696	0.153226	0.789192	0	0	Bacteria	Candidatus_Saccharibacteria	Saccharibacteria_genera_incertae_sedis	Unassigned	Unassigned	Unassigned	Unassigned
OTU_460	0.0423207	0.0206815	0	0.0117507	0.0479432	0.0713792	0.0295749	0.0107124	0	0.0218625	0.101651	0.0679583	0.0370167	0.00290994	0.0421371	0.00454866	0.0540249	0.0638755	Bacteria	Actinobacteria	Actinobacteria	Acidimicrobidae	Acidimicrobiales	Acidimicrobineae	Unassigned
OTU_466	0.902201	0.434311	0.296206	0.332376	0.753241	0.336821	0.71719	0.414212	0.278889	0.217532	0.87006	0.276602	0.736103	0.299724	0.308367	0.184221	0.704896	0.859416	Bacteria	Proteobacteria	Alphaproteobacteria	Rhizobiales	Xanthobacteraceae	Pseudolabrys	Unassigned
OTU_468	0.126962	0.129259	0	0.0218227	0.0767092	0.011153	0.194701	0.157115	0.00153236	0.00218625	0.0895903	0.00357675	0.186141	0.110578	0.00670363	0.00796015	0.110622	0.11033	Bacteria	Acidobacteria	Acidobacteria_Gp6	Gp6	Unassigned	Unassigned	Unassigned
OTU_4688	0.0538627	0.0620444	0.00811524	0.0318947	0.034093	0.0490732	0.0566852	0.110695	0.00766178	0.00874499	0.0620241	0.0321908	0.0602843	0.0872981	0.0181956	0.00454866	0.0874688	0.0812961	Bacteria	Actinobacteria	Actinobacteria	Rubrobacteridae	Solirubrobacterales	Solirubrobacteraceae	Unassigned
OTU_47	0.359726	1.70622	0.0121729	0.135972	0.362238	0.0178448	0.532348	1.44974	0.021453	0.239394	0.292891	0.0298063	0.520349	1.48407	0.0134073	0.120539	0.339585	0.40648	Bacteria	Acidobacteria	Acidobacteria_Gp1	Acidipila	Unassigned	Unassigned	Unassigned
OTU_470	0.0461681	0.168037	0.113613	0.0470027	0.0809708	0.115991	0.0714726	0.149973	0.0720207	0.0426318	0.0654698	0.118033	0.0920129	0.142587	0.0900202	0.0648184	0.092614	0.0987167	Bacteria	Proteobacteria	Alphaproteobacteria	Rhizobiales	Roseiarcaceae	Roseiarcus	Unassigned
OTU_473	0.0250077	0.0155111	0.117671	0.0167867	0.0287659	0.173987	0.034504	0.00357079	0.140977	0.01749	0.0275662	0.1538	0.0190371	0.00872981	0.109173	0.0170575	0.0308713	0.0290343	Bacteria	Proteobacteria	Alphaproteobacteria	Caulobacterales	Caulobacteraceae	Phenylobacterium	Unassigned
OTU_4733	0.00769467	0.00775554	0.0811524	0.260194	0.0010654	0.0022306	0.017252	0.0285663	0.0137912	0.270001	0	0.0154993	0.0126914	0.0378292	0.00287299	0.528782	0.0102904	0.0232275	Bacteria	Candidatus_Saccharibacteria	Saccharibacteria_genera_incertae_sedis	Unassigned	Unassigned	Unassigned	Unassigned
OTU_4734	0.028855	0.00517036	0.0486914	0.0822548	0.00852324	0.0513038	0.017252	0.0249955	0.00306471	0.0994742	0.00516867	0.0560358	0.0264405	0.0174596	0.0316028	0.07619	0.0102904	0.0174206	Bacteria	Actinobacteria	Actinobacteria	Actinobacteridae	Actinomycetales	Micrococcineae	Unassigned
OTU_474	0.0442444	0.124089	0.0121729	0.0436454	0.0585973	0.0267672	0.0468269	0.0642742	0.00153236	0.00655874	0.0671927	0.0596125	0.0274981	0.0494689	0.00861896	0.00682299	0.110622	0.0929098	Bacteria	Actinobacteria	Actinobacteria	Actinobacteridae	Actinomycetales	Micromonosporineae	Unassigned
OTU_479	0.0192367	0.028437	0.0730371	0.16451	0.0426162	0.205215	0.0492914	0.017854	0.0536324	0.251418	0.0430723	0.193145	0.04442	0.0290994	0.250907	0.262685	0.0102904	0.0116137	Bacteria	Proteobacteria	Betaproteobacteria	Burkholderiales	Burkholderiaceae	Burkholderia	Unassigned
OTU_48	0.51362	3.41244	0.0446338	0.246764	0.327079	0.0535344	0.697474	3.98143	0.00459707	0.203321	0.411771	0.081073	0.58169	3.85276	0.0555444	0.0750529	0.638008	0.766506	Bacteria	Verrucomicrobia	Subdivision3	Subdivision3_genera_incertae_sedis	Unassigned	Unassigned	Unassigned
OTU_482	0	0.0258518	0	0.0553961	0	0	0	0	0	0.142106	0	0	0	0	0	0.478746	0	0	Bacteria	Proteobacteria	Betaproteobacteria	Burkholderiales	Alcaligenaceae	Castellaniella	Unassigned
OTU_485	0.11542	0.134429	0.052749	0.0621108	0.158745	0.129375	0.211953	0.117836	0.021453	0.0251418	0.127494	0.134724	0.136433	0.113488	0.119708	0.027292	0.162075	0.191627	Bacteria	Acidobacteria	Acidobacteria_Gp1	Gp1	Unassigned	Unassigned	Unassigned
OTU_4864	0.0557864	0.0697999	0.00405762	0.010072	0.0671205	0.011153	0.0443623	0.0499911	0.00306471	0.00765186	0.0499638	0.014307	0.06663	0.0320093	0.00957662	0.00796015	0.046307	0.0290343	Bacteria	Actinobacteria	Actinobacteria	Rubrobacteridae	Gaiellales	Gaiellaceae	Unassigned
OTU_487	0.0307787	0.222326	0	0.0553961	0.0234389	0.0022306	0.0295749	0.142832	0	0.10166	0.0241205	0.004769	0.0232676	0.229885	0.00766129	0.0659556	0.0385892	0.0464549	Bacteria	Proteobacteria	Gammaproteobacteria	Xanthomonadales	Sinobacteraceae	Povalibacter	Unassigned
OTU_488	0.0615574	0.0594592	0	0.015108	0.0564665	0	0.0369686	0.0321371	0.00612942	0.00109312	0.0344578	0	0.0465352	0.00872981	0	0.00227433	0.110622	0.121944	Bacteria	Proteobacteria	Deltaproteobacteria	Bdellovibrionales	Bdellovibrionaceae	Bdellovibrio	Unassigned
OTU_49	0.734841	0.100822	0.00811524	0.132615	0.231193	0.160603	1.19532	0.110695	0	0.113685	0.549602	0.187183	0.741391	0.0581987	0.0900202	0.0477609	0.902987	0.702631	Bacteria	Chlorobi	Chlorobia	Chlorobiales	Chlorobiaceae	Chlorobium	Unassigned
OTU_490	0	0	0.239399	0.0470027	0	0.0803016	0	0.00714158	0.229853	0.062308	0	0.0405365	0	0	0.0411795	0.106893	0	0	Bacteria	Candidatus_Saccharibacteria	Saccharibacteria_genera_incertae_sedis	Unassigned	Unassigned	Unassigned	Unassigned
OTU_491	0.00577101	0.118918	0.0162305	0.0906481	0.00426162	0.0312284	0.00985829	0.171398	0.0107265	0.0721461	0.0103373	0.0023845	0.0126914	0.0843882	0.0497984	0.0363893	0.00514522	0.00580686	Bacteria	Bacteroidetes	Cytophagia	Cytophagales	Cytophagaceae	Adhaeribacter	Unassigned
OTU_492	0.0211604	0.0491185	0.0121729	0.0772188	0.0213081	0.122683	0.0320394	0.0928406	0.00306471	0.0590287	0.031012	0.071535	0.0211524	0.128037	0.0555444	0.342287	0.0257261	0.0522618	Bacteria	Actinobacteria	Actinobacteria	Actinobacteridae	Actinomycetales	Catenulisporineae	Unassigned
OTU_493	0.0423207	0.00775554	0.0446338	0.0218227	0.0213081	0.0490732	0.0788663	0.00357079	0.02605	0.0196762	0.0551325	0.0536513	0.0708605	0.00581988	0.062248	0.0238805	0.0565975	0.0464549	Bacteria	Acidobacteria	Acidobacteria_Gp16	Gp16	Unassigned	Unassigned	Unassigned
OTU_494	0.0654047	0	0.206939	0.0117507	0.0234389	0.167295	0.0566852	0.00357079	0.0291148	0.0109312	0.103373	0.156185	0.0317286	0.00872981	0.144607	0.020469	0.0848962	0.0987167	Bacteria	Gemmatimonadetes	Gemmatimonadetes	Gemmatimonadales	Gemmatimonadaceae	Gemmatimonas	Unassigned
OTU_496	0.134657	0	0.146074	0	0.0138503	0.0044612	0.0616143	0	0.0612942	0.00109312	0.0913132	0.004769	0.0486505	0	0.00287299	0	0.0514522	0.0754892	Bacteria	Candidatus_Saccharibacteria	Saccharibacteria_genera_incertae_sedis	Unassigned	Unassigned	Unassigned	Unassigned
OTU_497	0.111573	0.0103407	0.154189	0	0.154484	0.011153	0.0566852	0.00357079	0.0521001	0.00437249	0.0809758	0.0154993	0.0655724	0.00290994	0.00191532	0.00227433	0.0231535	0.0290343	Bacteria	Proteobacteria	Alphaproteobacteria	Sphingomonadales	Sphingomonadaceae	Sphingomonas	Unassigned
OTU_5	2.59888	2.47143	0.933252	2.34342	3.94839	1.45881	2.24276	2.3353	0.179286	2.26276	2.82037	1.90164	2.31724	1.95839	1.34839	1.68642	2.73469	2.90924	Bacteria	Acidobacteria	Acidobacteria_Gp1	Gp1	Unassigned	Unassigned	Unassigned
OTU_50	0.317405	0.860866	0.0933252	0.51703	0.410181	0.089224	0.455946	1.02482	0.0383089	0.747696	0.379036	0.10611	0.486505	0.765314	0.143649	0.689122	0.362738	0.325184	Bacteria	Actinobacteria	Actinobacteria	Actinobacteridae	Actinomycetales	Frankineae	Unassigned
OTU_500	0.103878	0.0439481	0.0608643	0.00167867	0.137437	0.0267672	0.0764017	0.0285663	0.0367765	0.0109312	0.0637469	0.0154993	0.0867248	0.0261894	0.0201109	0	0.0385892	0.0580686	Bacteria	Proteobacteria	Betaproteobacteria	Burkholderiales	Comamonadaceae	Schlegelella	Unassigned
OTU_502	0.103878	0.0801406	0.0608643	0.02518	0.0223735	0.115991	0.0764017	0.0464203	0.0137912	0.0470043	0.0826987	0.0918033	0.0930705	0.0523789	0.0746976	0.0488981	0.079751	0.0522618	Bacteria	Actinobacteria	Actinobacteria	Actinobacteridae	Actinomycetales	Frankineae	Unassigned
OTU_503	0.126962	0.00517036	0.0405762	0	0.0170465	0.011153	0.0616143	0	0.00306471	0.00218625	0.177458	0.004769	0.0740333	0.00290994	0.00191532	0	0.0900414	0.104524	Bacteria	Proteobacteria	Deltaproteobacteria	Desulfovibrionales	Desulfohalobiaceae	Desulfohalobium	Unassigned
OTU_505	0.0269314	0.0103407	0.0649219	0.0268587	0.00639243	0.0624568	0.0295749	0.0142832	0.0321795	0.0327937	0.0223976	0.066766	0.0391319	0.0145497	0.0354335	0.0181946	0.0514522	0.0929098	Bacteria	Actinobacteria	Actinobacteria	Actinobacteridae	Actinomycetales	Propionibacterineae	Unassigned
OTU_5067	0.0423207	0.0491185	0.00405762	0.0134294	0.0117195	0.055765	0.034504	0.0464203	0.00306471	0.0284212	0.0413494	0.0309985	0.0370167	0.0378292	0.0268145	0.0216061	0.0668879	0.0464549	Bacteria	Actinobacteria	Actinobacteria	Rubrobacteridae	Gaiellales	Gaiellaceae	Unassigned
OTU_51	0.509772	1.0289	0	0.218227	0.467713	0.0245366	0.608749	0.853419	0.00612942	0.0185831	0.749457	0.0584203	0.756198	0.657646	0.0258569	0.0170575	1.44324	1.24267	Bacteria	Actinobacteria	Actinobacteria	Actinobacteridae	Actinomycetales	Streptosporangineae	Unassigned
OTU_5126	0.040397	0.0155111	0	0.0218227	0.0372892	0.0156142	0.034504	0.0249955	0.00153236	0.00546562	0.0878674	0.0298063	0.0253829	0.0116398	0.0181956	0	0.10805	0.104524	Bacteria	Verrucomicrobia	Opitutae	Opitutales	Opitutaceae	Opitutus	Unassigned
OTU_513	0.0500154	0.028437	0.0324609	0.0184654	0.0255697	0.0513038	0.0665434	0.0249955	0.0137912	0.0229556	0.0396265	0.0417288	0.0475929	0.0320093	0.0344758	0.020469	0.0411618	0.040648	Bacteria	Actinobacteria	Actinobacteria	Acidimicrobidae	Acidimicrobiales	Acidimicrobineae	Unassigned
OTU_514	0	0	0.142017	0.00503601	0.0127849	0.180679	0.00492914	0	0.0551648	0.0153037	0.00172289	0.326677	0.00423048	0.00872981	0.328478	0.0159203	0	0.00580686	Bacteria	Proteobacteria	Deltaproteobacteria	Myxococcales	Cystobacterineae	Cystobacteraceae	Unassigned
OTU_518	0.00577101	0.00517036	0.194766	0.0335734	0.0202427	0.160603	0.00739372	0.00714158	0.44898	0.01749	0.0103373	0.137109	0.00951857	0.00290994	0.210686	0.0363893	0.0154357	0.0116137	Bacteria	Acidobacteria	Acidobacteria_Gp1	Candidatus_Koribacter	Unassigned	Unassigned	Unassigned
OTU_52	0	0	0.0405762	0.1259	0.0010654	0.0022306	0.00492914	0	0.00459707	0.303888	0	0	0.00740333	0.00872981	0.0162802	1.66708	0.00257261	0	Bacteria	Actinobacteria	Actinobacteria	Actinobacteridae	Actinomycetales	Micrococcineae	Unassigned
OTU_523	0.034626	0.0206815	0.052749	0.02518	0.0458124	0.089224	0.0320394	0.0392787	0.0720207	0.0338868	0.0344578	0.0834575	0.0391319	0.0378292	0.0871472	0.0170575	0.0282987	0.0580686	Bacteria	Proteobacteria	Alphaproteobacteria	Rhizobiales	Rhizobiales_incertae_sedis	Bauldia	Unassigned
OTU_527	0.0904124	0.211985	0.0365186	0.0369307	0.108671	0.0089224	0.0616143	0.114265	0.0291148	0.0196762	0.127494	0.0369598	0.0729757	0.101848	0.0287299	0.013646	0.172365	0.087103	Bacteria	Actinobacteria	Actinobacteria	Actinobacteridae	Actinomycetales	Corynebacterineae	Unassigned
OTU_53	0.103878	0.57391	0.0162305	0.278659	1.04942	0.236444	0.138016	0.578468	0.00919413	0.408828	0.156783	0.189568	0.156528	0.491779	0.0689516	0.0977962	0.141494	0.104524	Bacteria	Proteobacteria	Alphaproteobacteria	Alphaproteobacteria_incertae_sedis	Rhizomicrobium	Unassigned	Unassigned
OTU_532	0.00384734	0	0.0202881	0	0	0	0	0	1.13394	0	0	0	0	0	0	0	0	0	Bacteria	Bacteroidetes	Bacteroidia	Bacteroidales	Prolixibacteraceae	Sunxiuqinia	Unassigned
OTU_54	0.907972	0.876377	0.0202881	0.149402	0.519918	0.0691486	0.746765	0.860561	0.0153236	0.0349799	0.90624	0.057228	0.768889	0.44813	0.0296875	0.0125088	1.29145	1.17879	Bacteria	Actinobacteria	Actinobacteria	Rubrobacteridae	Solirubrobacterales	Solirubrobacteraceae	Unassigned
OTU_543	0.0557864	0.222326	0	0.0134294	0.034093	0	0.0443623	0.164256	0	0.0109312	0.0534096	0	0.0676876	0.136767	0.000957662	0.00454866	0.0488796	0.0464549	Bacteria	Proteobacteria	Gammaproteobacteria	Xanthomonadales	Sinobacteraceae	Povalibacter	Unassigned
OTU_544	0.0307787	0.0129259	0.0324609	0.020144	0.0777746	0.131605	0.0123229	0.0464203	0.00612942	0.0218625	0.0689156	0.0727273	0.0190371	0.00872981	0.0871472	0.0170575	0.0385892	0.0290343	Bacteria	Proteobacteria	Gammaproteobacteria	Chromatiales	Ectothiorhodospiraceae	Ectothiorhodosinus	Unassigned
OTU_545	0.123115	0.0258518	0.0608643	0.0134294	0.0671205	0.0579956	0.0813309	0.0249955	0.042906	0.0131175	0.0826987	0.0298063	0.0909552	0.0232795	0.0718246	0.0238805	0.033444	0.0348412	Bacteria	Proteobacteria	Betaproteobacteria	Burkholderiales	Comamonadaceae	Zhizhongheella	Unassigned
OTU_5472	0.542475	0.0775555	0.137959	0.0419667	0.396331	0.234213	0.308071	0.0499911	0.0643589	0.0284212	0.644361	0.267064	0.267578	0.0378292	0.152268	0.0159203	0.578838	0.458742	Bacteria	Proteobacteria	Alphaproteobacteria	Rhizobiales	Xanthobacteraceae	Pseudolabrys	Unassigned
OTU_55	0.00192367	0.056874	0.0202881	0.414631	0	0	0.00739372	0.0571327	0	0.666805	0	0	0.0148067	0.122217	0	1.0894	0	0	Bacteria	Candidatus_Saccharibacteria	Saccharibacteria_genera_incertae_sedis	Unassigned	Unassigned	Unassigned	Unassigned
OTU_5505	0.0654047	0.320563	0.00811524	0.015108	0.0319622	0.0066918	0.101047	0.45349	0.00153236	0.00655874	0.046518	0.0119225	0.0486505	0.44231	0.00191532	0.00113717	0.0823236	0.104524	Bacteria	Verrucomicrobia	Subdivision3	Subdivision3_genera_incertae_sedis	Unassigned	Unassigned	Unassigned
OTU_554	0.0134657	0.124089	0.00405762	0.0335734	0	0.0401508	0.0271103	0.103553	0	0.0338868	0.00516867	0.0512668	0.00740333	0.119307	0.0114919	0.0113716	0.0102904	0.0116137	Bacteria	Candidatus_Saccharibacteria	Saccharibacteria_genera_incertae_sedis	Unassigned	Unassigned	Unassigned	Unassigned
OTU_56	0.47707	2.95486	0.00811524	0.461634	0.750045	0.044612	0.579174	3.10302	0.0137912	0.949924	0.358361	0.0357675	0.55948	2.88084	0.0210686	0.60952	0.524813	0.563266	Bacteria	Acidobacteria	Acidobacteria_Gp1	Acidobacterium	Unassigned	Unassigned	Unassigned
OTU_57	0.273161	0.0465333	0.551836	0.109113	0.261024	0.562111	0.209489	0.0392787	0.174689	0.107126	0.241205	0.581818	0.182968	0.0320093	0.552571	0.0977962	0.169792	0.180013	Bacteria	Proteobacteria	Betaproteobacteria	Rhodocyclales	Rhodocyclaceae	Thauera	Unassigned
OTU_58	0.00192367	0.00517036	0.941367	0.590892	0.0010654	0.022306	0	0	0.278889	0.860288	0	0.0345753	0.00634572	0.00290994	0.0258569	1.40099	0	0	Bacteria	Candidatus_Saccharibacteria	Saccharibacteria_genera_incertae_sedis	Unassigned	Unassigned	Unassigned	Unassigned
OTU_583	0.146199	0	0.0608643	0	0.00745784	0.033459	0.0295749	0	0.0505677	0	0.217084	0.0369598	0.0179795	0	0.0124496	0.00454866	0.0720331	0.121944	Bacteria	Proteobacteria	Gammaproteobacteria	Xanthomonadales	Xanthomonadaceae	Rudaea	Unassigned
OTU_59	0.667513	0.411044	1.08744	0.36595	0.662682	0.490732	0.63586	0.239243	0.47503	0.380407	0.630578	0.650969	0.631399	0.253165	0.641633	0.313857	0.504232	0.650369	Bacteria	Proteobacteria	Alphaproteobacteria	Alphaproteobacteria_incertae_sedis	Rhizomicrobium	Unassigned	Unassigned
OTU_590	0.0480917	0.105992	0.202881	0.142687	0.0127849	0.0401508	0.0591497	0.0535619	0.0521001	0.292957	0.0223976	0.0417288	0.0560538	0.174596	0.0440524	0.251313	0.0720331	0.0522618	Bacteria	Actinobacteria	Actinobacteria	Actinobacteridae	Actinomycetales	Micrococcineae	Unassigned
OTU_596	0.00192367	0.00517036	0.10144	0.0805761	0.0127849	0.220829	0.0221811	0.00357079	0.0750854	0.0940086	0.0292891	0.202683	0.0126914	0.00290994	0.125454	0.089836	0.0128631	0.040648	Bacteria	Actinobacteria	Actinobacteria	Rubrobacteridae	Solirubrobacterales	Solirubrobacteraceae	Unassigned
OTU_597	0.0865651	0.361925	0.133901	0.0788974	0.0639243	0.0490732	0.115835	0.328513	0.02605	0.0940086	0.0895903	0.0774963	0.0793214	0.212425	0.0584174	0.0443494	0.0951866	0.0754892	Bacteria	Proteobacteria	Alphaproteobacteria	Rhizobiales	Rhizobiaceae	Rhizobium	Unassigned
OTU_599	0.0192367	0.056874	0.0162305	0.02518	0.190708	0.0089224	0.0221811	0.0214247	0.00612942	0.00874499	0.0447951	0.009538	0.0232676	0.0436491	0.0229839	0.00909732	0.0874688	0.0754892	Bacteria	Verrucomicrobia	Subdivision3	Subdivision3_genera_incertae_sedis	Unassigned	Unassigned	Unassigned
OTU_6	1.21191	1.33654	1.07121	1.07099	0.682925	1.77779	0.988293	1.05695	1.45574	1.17948	1.3921	2.50969	1.09569	1.00684	1.60983	0.756215	1.47925	1.56785	Bacteria	Actinobacteria	Actinobacteria	Actinobacteridae	Actinomycetales	Streptosporangineae	Unassigned
OTU_60	0.259695	0.0336074	0.0202881	0.0134294	0.590234	0	0.352434	0.0392787	0.00306471	0.00109312	0.270494	0.0023845	0.320459	0.0232795	0.000957662	0	0.213527	0.267116	Bacteria	Gemmatimonadetes	Gemmatimonadetes	Gemmatimonadales	Gemmatimonadaceae	Gemmatimonas	Unassigned
OTU_601	0.0692521	0.0827258	0.00811524	0.0285374	0.153418	0.0178448	0.069008	0.0749866	0.00153236	0.00327937	0.136108	0.009538	0.0465352	0.0349192	0.00957662	0.00227433	0.11834	0.116137	Bacteria	Acidobacteria	Acidobacteria_Gp1	Gp1	Unassigned	Unassigned	Unassigned
OTU_602	0.125038	0.0180963	0	0.015108	0.0564665	0.055765	0.0665434	0.0142832	0	0.026235	0.0775301	0.0608048	0.108935	0.0145497	0.0277722	0.020469	0.0617427	0.040648	Bacteria	Candidate_Division_WPS-2	WPS-2_genera_incertae_sedis	Unassigned	Unassigned	Unassigned	Unassigned
OTU_604	0.00577101	0	0.00811524	0.00335734	0	0	0.00492914	0	1.00982	0.00327937	0	0	0.00105762	0.00290994	0	0	0.00257261	0	Bacteria	Firmicutes	Clostridia	Clostridiales	Lachnospiraceae	Clostridium_XlVa	Unassigned
OTU_6067	0.0846414	0.0672147	0.0689795	0.00167867	0.124652	0.0535344	0.118299	0.0571327	0.0245177	0.00546562	0.0895903	0.0262295	0.105762	0.116397	0.0220262	0.0113716	0.0514522	0.0638755	Bacteria	Proteobacteria	Alphaproteobacteria	Sphingomonadales	Sphingomonadaceae	Sphingomonas	Unassigned
OTU_61	0.88104	0.501525	0.182593	0.135972	0.417639	0.100377	0.934073	0.557043	0.0183883	0.185831	1.10782	0.109687	0.93282	0.564528	0.0603327	0.0864245	0.784647	0.975553	Bacteria	Gemmatimonadetes	Gemmatimonadetes	Gemmatimonadales	Gemmatimonadaceae	Gemmatimonas	Unassigned
OTU_610	0.00769467	0.00517036	0.178535	0.122543	0.0351584	0.289978	0.0147874	0.00357079	0.117991	0.146479	0.0103373	0.250373	0.0190371	0.00290994	0.222178	0.14442	0.0128631	0.0116137	Bacteria	Actinobacteria	Actinobacteria	Rubrobacteridae	Gaiellales	Gaiellaceae	Unassigned
OTU_6174	0.0250077	0.0129259	0.0243457	0.0503601	0.0532703	0.0758404	0.0295749	0.0357079	0	0.0349799	0.0430723	0.140686	0.0264405	0.0174596	0.124496	0.0398008	0.0231535	0.0348412	Bacteria	Acidobacteria	Acidobacteria_Gp1	Bryocella	Unassigned	Unassigned	Unassigned
OTU_62	0.259695	0.0103407	0.921079	0.130936	0.49861	0.604492	0.192237	0	0.642057	0.0579355	0.205024	0.590164	0.26229	0	0.598539	0.305897	0.180083	0.18582	Bacteria	Fibrobacteres	Fibrobacteria	Fibrobacterales	Fibrobacteraceae	Fibrobacter	Unassigned
OTU_620	0	0	0.00405762	0	0	0	0.0295749	0	0.649719	0.00109312	0	0.0071535	0	0	0	0	0	0	Bacteria	Proteobacteria	Betaproteobacteria	Gallionellales	Gallionellaceae	Sideroxydans	Unassigned
OTU_623	0.0673284	0.0620444	0.162305	0.0906481	0.285529	0.256519	0.101047	0.0821282	0.125653	0.0907292	0.124048	0.274218	0.0983586	0.0349192	0.223135	0.0602697	0.0720331	0.0929098	Bacteria	Acidobacteria	Acidobacteria_Gp1	Gp1	Unassigned	Unassigned	Unassigned
OTU_626	0.00192367	0.00517036	0.0608643	0.0402881	0.00319622	0.14722	0.00739372	0.00357079	0.0566972	0.0677736	0	0.1538	0.00528809	0	0.165675	0.0477609	0	0	Bacteria	Chloroflexi	Ktedonobacteria	Ktedonobacterales	Ktedonobacteraceae	Ktedonobacter	Unassigned
OTU_627	0.150046	0.00775554	0.296206	0.00839335	0.0490086	0.153911	0.0640789	0.0214247	0.0827472	0.0153037	0.0413494	0.118033	0.10682	0.00581988	0.0995968	0.0125088	0.0231535	0.00580686	Bacteria	Acidobacteria	Acidobacteria_Gp4	Aridibacter	Unassigned	Unassigned	Unassigned
OTU_63	0.109649	0.0361925	0.0324609	0.0721828	0.182184	0.113761	0.135551	0.0285663	0.00153236	0.0666805	0.180903	0.110879	0.0962433	0.00872981	0.141734	0.0568582	0.146639	0.087103	Bacteria	Proteobacteria	Deltaproteobacteria	Myxococcales	Sorangiineae	Labilitrichaceae	Unassigned
OTU_633	0.0480917	0.0155111	0.0770947	0.0923268	0.0213081	0.0602262	0.0369686	0.0142832	0.0674237	0.0338868	0.0654698	0.0643815	0.0349014	0.0203696	0.0430948	0.0193318	0.0308713	0.0290343	Bacteria	Proteobacteria	Alphaproteobacteria	Rhodospirillales	Reyranella	Unassigned	Unassigned
OTU_636	0.0442444	0.0930665	0.0243457	0.0906481	0.0298313	0.0847628	0.0566852	0.157115	0.0137912	0.204414	0.0603012	0.0965723	0.0676876	0.116397	0.116835	0.15238	0.0874688	0.0696824	Bacteria	Actinobacteria	Actinobacteria	Acidimicrobidae	Acidimicrobiales	Acidimicrobineae	Unassigned
OTU_639	0.0596337	0.0775555	0.0121729	0.00503601	0.0543357	0.0066918	0.0714726	0.017854	0	0.00437249	0.0775301	0.0119225	0.0740333	0.0581987	0.0114919	0.00568582	0.0823236	0.104524	Bacteria	Proteobacteria	Gammaproteobacteria	Xanthomonadales	Sinobacteraceae	Steroidobacter	Unassigned
OTU_64	0.0596337	0.028437	0.689795	0.359235	0.235455	1.23798	0.0492914	0.0464203	0.660445	0.437249	0.0844216	1.8158	0.0486505	0.0320093	1.50927	0.430985	0.0694605	0.0638755	Bacteria	Proteobacteria	Alphaproteobacteria	Rhodospirillales	Rhodospirillaceae	Azospirillum	Unassigned
OTU_640	0.0480917	0.0672147	0.0121729	0.0604321	0.0181119	0.0468426	0.0566852	0.0607034	0.00306471	0.107126	0.079253	0.0584203	0.0623995	0.0581987	0.0402218	0.0477609	0.0951866	0.0929098	Bacteria	Actinobacteria	Actinobacteria	Actinobacteridae	Actinomycetales	Frankineae	Unassigned
OTU_65	0.502078	0.0517036	0.158247	0.0738614	0.126783	0.142758	0.463339	0.0249955	0.00612942	0.114778	0.668481	0.168107	0.409299	0.0232795	0.162803	0.0432123	0.388464	0.383253	Bacteria	Gemmatimonadetes	Gemmatimonadetes	Gemmatimonadales	Gemmatimonadaceae	Gemmatimonas	Unassigned
OTU_652	0.00384734	0.129259	0	0.0184654	0.00639243	0.0089224	0.00739372	0.189252	0	0.0229556	0.00344578	0.004769	0.00634572	0.136767	0.00191532	0.00682299	0.00257261	0.0174206	Bacteria	Firmicutes	Clostridia	Thermoanaerobacterales	Thermoanaerobacteraceae	Syntrophaceticus	Unassigned
OTU_66	0.0250077	0.356755	0.00405762	0.184654	0.0958865	0.0022306	0.0394331	0.357079	0	0.193483	0.0551325	0	0.0232676	0.302633	0	0.22857	0.0694605	0.0754892	Bacteria	Acidobacteria	Acidobacteria_Gp14	Gp14	Unassigned	Unassigned	Unassigned
OTU_6658	0	0	0.421992	0.196404	0.191773	0.606723	0.00246457	0.00357079	0.154768	0.190203	0.00689156	0.798808	0.00423048	0	0.781452	0.199004	0.00771784	0.0116137	Bacteria	Acidobacteria	Acidobacteria_Gp1	Gp1	Unassigned	Unassigned	Unassigned
OTU_666	0.28855	0	0	0	0.0287659	0.0022306	0.229205	0	0	0.00218625	0.136108	0.00119225	0.250656	0	0	0	0.0257261	0.0174206	Bacteria	Proteobacteria	Deltaproteobacteria	Myxococcales	Sandaracinaceae	Sandaracinus	Unassigned
OTU_669	0.0250077	0.116333	0	0.02518	0.0308968	0.0022306	0.0246457	0.0964114	0	0.0196762	0.046518	0.0023845	0.0338438	0.101848	0	0.0102345	0.0102904	0.0290343	Bacteria	Acidobacteria	Acidobacteria_Gp6	Gp6	Unassigned	Unassigned	Unassigned
OTU_67	0.355879	0.00258518	0.438223	0.0486814	0.102279	0.37251	0.207024	0	0.00459707	0.0317006	0.248096	0.348137	0.103647	0	0.515222	0.00682299	0.159502	0.145172	Bacteria	Proteobacteria	Alphaproteobacteria	Rhodospirillales	Rhodospirillaceae	Azospirillum	Unassigned
OTU_671	0.0269314	0	0.0446338	0.010072	0.0617935	0.0758404	0.0566852	0	0.00306471	0.0371662	0.015506	0.0882265	0.04442	0	0.056502	0.0329778	0.046307	0.0638755	Bacteria	Proteobacteria	Gammaproteobacteria	Methylococcales	Methylococcaceae	Methylomarinovum	Unassigned
OTU_672	0.0153894	0.0672147	0.0405762	0.0453241	0.0426162	0.11153	0.0197166	0.0464203	0.02605	0.0524699	0.0482409	0.126379	0.0179795	0.0232795	0.0938509	0.0636812	0.0514522	0.0174206	Bacteria	Actinobacteria	Actinobacteria	Actinobacteridae	Actinomycetales	Streptosporangineae	Unassigned
OTU_674	0.0192367	0	0.0243457	0.157795	0.0330276	0.0713792	0.00492914	0.00714158	0.0321795	0.177086	0.015506	0.0751118	0.013749	0	0.10247	0.134185	0.0257261	0.0174206	Bacteria	Verrucomicrobia	Subdivision3	Subdivision3_genera_incertae_sedis	Unassigned	Unassigned	Unassigned
OTU_675	0.0923361	0.0361925	0.0689795	0.0218227	0.0372892	0.100377	0.0616143	0.0428495	0.0107265	0.0240487	0.113711	0.0846498	0.0708605	0.0174596	0.0794859	0.0352521	0.0591701	0.0754892	Bacteria	Gemmatimonadetes	Gemmatimonadetes	Gemmatimonadales	Gemmatimonadaceae	Gemmatimonas	Unassigned
OTU_68	0.436673	0.250763	0	0.0587534	0.907725	0.0022306	0.480591	0.214247	0.00153236	0.00218625	0.461735	0.0023845	0.375455	0.145497	0	0.00113717	0.481078	0.464549	Bacteria	Gemmatimonadetes	Gemmatimonadetes	Gemmatimonadales	Gemmatimonadaceae	Gemmatimonas	Unassigned
OTU_687	0.028855	0.0413629	0.0284033	0.02518	0.00958865	0.0803016	0.0271103	0.0464203	0.00766178	0.0382593	0.0292891	0.0655738	0.0370167	0.0349192	0.0440524	0.027292	0.0385892	0.0116137	Bacteria	Actinobacteria	Actinobacteria	Acidimicrobidae	Acidimicrobiales	Acidimicrobineae	Unassigned
OTU_689	0.040397	0.126674	0.0689795	0.0352521	0.0649897	0.055765	0.0616143	0.0607034	0.0842796	0.0371662	0.0430723	0.0500745	0.0571114	0.0960279	0.0517137	0.0432123	0.0617427	0.0464549	Bacteria	Actinobacteria	Actinobacteria	Actinobacteridae	Actinomycetales	Corynebacterineae	Unassigned
OTU_69	0.040397	0.0155111	0.247515	0.76883	0.0362238	0.140528	0.103512	0.0357079	0.196142	0.585914	0.00516867	0.0846498	0.0317286	0.116397	0.115877	0.715277	0.0231535	0.00580686	Bacteria	Proteobacteria	Alphaproteobacteria	Rhodospirillales	Acetobacteraceae	Stella	Unassigned
OTU_693	0.0942598	0.0878962	0	0.00503601	0.110802	0.0022306	0.108441	0.0714158	0	0.00327937	0.103373	0.00119225	0.0856671	0.0552888	0	0	0.164647	0.180013	Bacteria	Gemmatimonadetes	Gemmatimonadetes	Gemmatimonadales	Gemmatimonadaceae	Gemmatimonas	Unassigned
OTU_7	1.15997	2.67308	0.0284033	0.24005	1.72809	0.0289978	1.42206	2.75665	0.021453	0.219718	1.1664	0.04769	1.39288	2.99433	0.0316028	0.14442	1.50755	1.56205	Bacteria	Proteobacteria	Gammaproteobacteria	Xanthomonadales	Xanthomonadaceae	Metallibacterium	Unassigned
OTU_70	0.494383	0.785895	0.284033	0.429739	0.455993	0.74279	0.564387	0.710587	0.0934737	0.83296	0.544433	0.652161	0.638802	0.718755	0.498942	0.539016	0.537676	0.557459	Bacteria	Actinobacteria	Actinobacteria	Rubrobacteridae	Gaiellales	Gaiellaceae	Unassigned
OTU_706	0	0	0.0770947	0.0402881	0.0245043	0.167295	0.00246457	0	0.0566972	0.0743324	0.00516867	0.22772	0.00105762	0	0.144607	0.0682299	0	0	Bacteria	Verrucomicrobia	Spartobacteria	Spartobacteria_genera_incertae_sedis	Unassigned	Unassigned	Unassigned
OTU_708	0.00384734	0.250763	0.0162305	0.010072	0.0234389	0.0066918	0.017252	0.196394	0.00306471	0.00109312	0.00344578	0.00119225	0.02221	0.165866	0.00478831	0.00227433	0.00771784	0.0116137	Bacteria	Proteobacteria	Alphaproteobacteria	Rhodospirillales	Rhodospirillaceae	Azospirillum	Unassigned
OTU_71	0.0327024	0.0620444	0.267803	0.211512	0.112933	0.584417	0.0394331	0.0357079	0.122588	0.219718	0.0844216	0.563934	0.058169	0.0349192	0.546825	0.16034	0.092614	0.116137	Bacteria	Acidobacteria	Acidobacteria_Gp1	Gp1	Unassigned	Unassigned	Unassigned
OTU_718	0	0.00517036	0.0770947	0.0503601	0.00426162	0.136067	0	0.00357079	0.0505677	0.0612149	0	0.133532	0.00317286	0	0.154184	0.0432123	0.00514522	0	Bacteria	Chloroflexi	Ktedonobacteria	Ktedonobacterales	Thermosporotrichaceae	Thermosporothrix	Unassigned
OTU_72	0.723299	1.07285	0.0405762	0.619429	0.463451	0.109299	0.539741	0.817711	0.0735531	0.0415387	0.721891	0.215797	0.869363	0.721664	0.156099	0.0398008	1.41494	1.41107	Bacteria	Actinobacteria	Actinobacteria	Actinobacteridae	Actinomycetales	Streptosporangineae	Unassigned
OTU_723	0.190443	0.0310222	0.08521	0.0369307	0.115064	0.182909	0.115835	0.0107124	0.0444383	0.0393524	0.229144	0.253949	0.11105	0.00290994	0.113962	0.0307035	0.210954	0.20324	Bacteria	Proteobacteria	Alphaproteobacteria	Rhizobiales	Rhizobiales_incertae_sedis	Amorphus	Unassigned
OTU_724	0.161588	0.227496	0.0446338	0.0453241	0.0884286	0.089224	0.110906	0.142832	0.107265	0.0360731	0.163675	0.09538	0.107877	0.125127	0.0536291	0.0238805	0.200664	0.226468	Bacteria	Actinobacteria	Actinobacteria	Actinobacteridae	Actinomycetales	Streptosporangineae	Unassigned
OTU_727	0.0365497	0.0517036	0	0.102399	0.0223735	0.033459	0.0394331	0.0999821	0.00153236	0.179272	0.0103373	0.0119225	0.0285557	0.0378292	0.0316028	0.158066	0.0385892	0.0174206	Bacteria	Candidatus_Saccharibacteria	Saccharibacteria_genera_incertae_sedis	Unassigned	Unassigned	Unassigned	Unassigned
OTU_729	0.0134657	0	0.202881	0.0184654	0.0159811	0.211907	0.00492914	0	0.0674237	0.0349799	0.00689156	0.197914	0.0169219	0.00290994	0.150353	0.0216061	0.0102904	0.0174206	Bacteria	Acidobacteria	Acidobacteria_Gp16	Gp16	Unassigned	Unassigned	Unassigned
OTU_73	0.192367	0.191303	0.0202881	0.0218227	0.25037	0.0044612	0.120764	0.153544	0.0107265	0.00218625	0.260156	0.0023845	0.216812	0.148407	0.00766129	0	0.239253	0.255502	Bacteria	Proteobacteria	Betaproteobacteria	Burkholderiales	Comamonadaceae	Caldimonas	Unassigned
OTU_74	0.36165	0.21457	0.0811524	0.0654681	0.295117	0.14945	0.280961	0.199964	0.0720207	0.0874499	0.499638	0.154993	0.283442	0.139677	0.143649	0.0625441	0.383319	0.354219	Bacteria	Proteobacteria	Alphaproteobacteria	Rhodospirillales	Acetobacteraceae	Acidisphaera	Unassigned
OTU_743	0.017313	0.00517036	0.133901	0.0436454	0.0127849	0.0289978	0.0147874	0.0392787	0.042906	0.0459112	0.00344578	0.0345753	0.0232676	0.0407391	0.0526714	0.0523096	0.00514522	0.00580686	Bacteria	Proteobacteria	Alphaproteobacteria	Rhizobiales	Phyllobacteriaceae	Mesorhizobium	Unassigned
OTU_748	0.0557864	0.134429	0	0.00671468	0.0202427	0.0178448	0.0418977	0.185681	0.00306471	0.0153037	0.0292891	0.0345753	0.0719181	0.192056	0.0172379	0.0125088	0.0385892	0.0290343	Bacteria	Acidobacteria	Acidobacteria_Gp1	Edaphobacter	Unassigned	Unassigned	Unassigned
OTU_75	0	0	0.397647	0.76883	0	0.0089224	0	0	0.229853	0.458019	0	0.0107303	0	0	0.00287299	1.18947	0.00257261	0	Bacteria	Candidatus_Saccharibacteria	Saccharibacteria_genera_incertae_sedis	Unassigned	Unassigned	Unassigned	Unassigned
OTU_76	0.171207	0.35934	0.438223	0.367629	0.147026	0.0981464	0.182378	0.3178	0.193077	0.609963	0.105096	0.147839	0.252771	0.357922	0.151311	0.52537	0.203236	0.162592	Bacteria	Gemmatimonadetes	Gemmatimonadetes	Gemmatimonadales	Gemmatimonadaceae	Gemmatimonas	Unassigned
OTU_762	0.242382	0.0723851	0.0162305	0.010072	0.10441	0.022306	0.140481	0.0821282	0.00153236	0.0295143	0.160229	0.0345753	0.124799	0.0727484	0.0153226	0.00568582	0.159502	0.104524	Bacteria	Candidatus_Saccharibacteria	Saccharibacteria_genera_incertae_sedis	Unassigned	Unassigned	Unassigned	Unassigned
OTU_77	0.0634811	0.0697999	0.284033	0.17626	0.105475	0.18737	0.0887246	0.0642742	0.186947	0.195669	0.0482409	0.122802	0.122684	0.290994	0.193448	0.253588	0.0308713	0.0174206	Bacteria	Proteobacteria	Alphaproteobacteria	Rhizobiales	Phyllobacteriaceae	Mesorhizobium	Unassigned
OTU_78	0.0442444	0.0439481	3.65591	0.00335734	0.00958865	0	0.0246457	0.0249955	2.9268	0.01749	0.00172289	0	0.153355	0.0814782	0.00478831	0.0875617	0	0.00580686	Bacteria	Proteobacteria	Gammaproteobacteria	Xanthomonadales	Xanthomonadaceae	Rhodanobacter	Unassigned
OTU_783	0.0827178	0.00775554	0.08521	0.0167867	0.0585973	0.055765	0.0542206	0.0214247	0.0352442	0.00983811	0.0447951	0.0584203	0.0401895	0.0145497	0.056502	0.00682299	0.0746057	0.11033	Bacteria	Bacteroidetes	Sphingobacteriia	Sphingobacteriales	Chitinophagaceae	Parafilimonas	Unassigned
OTU_79	0.607879	0.449822	0.344898	0.300482	0.495413	0.637951	0.675293	0.553473	0.612942	0.342148	0.587506	0.345753	0.516118	0.363742	0.553529	0.444631	0.52224	0.603914	Bacteria	Proteobacteria	Alphaproteobacteria	Sphingomonadales	Sphingomonadaceae	Sphingomonas	Unassigned
OTU_791	0.0730994	0.160281	0.0121729	0.0268587	0.0372892	0.0156142	0.0640789	0.114265	0.0383089	0.00546562	0.0809758	0.0166915	0.0623995	0.122217	0.00957662	0.00454866	0.0874688	0.156785	Bacteria	Actinobacteria	Actinobacteria	Actinobacteridae	Actinomycetales	Streptosporangineae	Unassigned
OTU_8	0.00769467	0.00258518	0.00405762	0.00503601	0	0	0.00739372	0.00714158	10.9839	0.00765186	0.00172289	0.0023845	0.00211524	0	0	0	0	0	Bacteria	Firmicutes	Clostridia	Clostridiales	Heliobacteriaceae	Hydrogenispora	Unassigned
OTU_80	0.00577101	0.028437	0.0202881	0.317268	0.0234389	0.066918	0.00985829	0.0214247	0.0199206	0.236115	0.0103373	0.0369598	0.00951857	0.0174596	0.0296875	0.1683	0.0257261	0.0174206	Bacteria	Chloroflexi	Ktedonobacteria	Ktedonobacterales	Ktedonobacteraceae	Ktedonobacter	Unassigned
OTU_81	0.311634	0.317977	0.0284033	0.0386094	0.0852324	0.0379202	0.349969	0.285663	0.0337118	0.0480974	0.222253	0.0453055	0.346899	0.218245	0.0220262	0.0329778	0.308713	0.377446	Bacteria	Actinobacteria	Actinobacteria	Actinobacteridae	Actinomycetales	Propionibacterineae	Unassigned
OTU_818	0.017313	0.00775554	0.0446338	0.010072	0.0255697	0.0490732	0.0369686	0.0249955	0	0.026235	0.0568554	0.110879	0.0243252	0.0203696	0.0641633	0.013646	0.0411618	0.0232275	Bacteria	Actinobacteria	Actinobacteria	Actinobacteridae	Actinomycetales	Pseudonocardineae	Unassigned
OTU_82	2.10257	1.1168	1.23352	0.911517	3.48494	2.3109	2.44239	1.81396	1.42509	0.911665	1.93481	1.70134	2.68847	1.40841	1.73528	0.929064	1.44324	1.45752	Bacteria	Proteobacteria	Alphaproteobacteria	Sphingomonadales	Sphingomonadaceae	Sphingomonas	Unassigned
OTU_823	0.023084	0.0361925	0.0486914	0.0218227	0.0383546	0.066918	0.0468269	0.0321371	0.0459707	0.0229556	0.0379036	0.0584203	0.0211524	0.0174596	0.0296875	0.0238805	0.0411618	0.0580686	Bacteria	Actinobacteria	Actinobacteria	Actinobacteridae	Actinomycetales	Streptosporangineae	Unassigned
OTU_83	0.0269314	0.0103407	0.52749	0.167867	0.084167	0.343512	0.0246457	0.0249955	0.634395	0.121337	0.0275662	0.307601	0.0232676	0	0.340928	0.120539	0.0385892	0.0116137	Bacteria	Acidobacteria	Acidobacteria_Gp1	Gp1	Unassigned	Unassigned	Unassigned
OTU_84	1.04263	0.302466	0.409819	0.174582	0.678663	0.158373	0.934073	0.235672	0.137912	0.142106	0.937252	0.191952	0.798502	0.157137	0.16376	0.0909732	0.825808	0.830382	Bacteria	Proteobacteria	Betaproteobacteria	Rhodocyclales	Rhodocyclaceae	Thauera	Unassigned
OTU_840	0.0827178	0.100822	0	0	0.0202427	0	0.0295749	0.107124	0	0.00109312	0.0603012	0.0023845	0.0433624	0.0843882	0	0	0.0565975	0.0696824	Bacteria	Actinobacteria	Actinobacteria	Actinobacteridae	Actinomycetales	Streptomycineae	Unassigned
OTU_846	0.0500154	0.0646295	0.00405762	0.00839335	0.0522049	0.0066918	0.0246457	0.0607034	0	0.00765186	0.0844216	0	0.0412471	0.0727484	0.000957662	0.00341149	0.079751	0.0638755	Bacteria	Proteobacteria	Alphaproteobacteria	Rhodospirillales	Acetobacteraceae	Acidisphaera	Unassigned
OTU_85	0.290474	0.0982369	1.29438	0.198083	0.188577	2.03654	0.251386	0.124978	0.278889	0.286398	0.20847	2.3535	0.192487	0.0756584	1.58014	0.214924	0.203236	0.168399	Bacteria	Gemmatimonadetes	Gemmatimonadetes	Gemmatimonadales	Gemmatimonadaceae	Gemmatimonas	Unassigned
OTU_852	0.0981071	0.0413629	0	0.00503601	0.089494	0.0066918	0.0591497	0.017854	0	0.0109312	0.094759	0.00119225	0.0645148	0.0145497	0.00478831	0.00113717	0.0977593	0.11033	Bacteria	Gemmatimonadetes	Gemmatimonadetes	Gemmatimonadales	Gemmatimonadaceae	Gemmatimonas	Unassigned
OTU_853	0.117344	0.0129259	0	0.0352521	0.0831016	0.0156142	0.133087	0.0321371	0.00153236	0.026235	0.0826987	0.0071535	0.0909552	0.00290994	0.0114919	0.0341149	0.123485	0.0638755	Bacteria	Verrucomicrobia	Subdivision3	Subdivision3_genera_incertae_sedis	Unassigned	Unassigned	Unassigned
OTU_857	0.0500154	0.105992	0.0202881	0.015108	0.0532703	0.0133836	0.051756	0.0999821	0.0137912	0.0185831	0.0826987	0.0178838	0.0708605	0.113488	0.00670363	0.0170575	0.092614	0.0754892	Bacteria	Proteobacteria	Alphaproteobacteria	Rhodospirillales	Acetobacteraceae	Acidisphaera	Unassigned
OTU_86	0.0134657	0.0155111	0.470684	0.417989	0.0820362	0.769557	0.0221811	0.00357079	0.0766178	0.57389	0.00861445	0.697466	0.0253829	0	1.28327	0.138734	0.0385892	0.0116137	Bacteria	Bacteroidetes	Sphingobacteriia	Sphingobacteriales	Sphingobacteriaceae	Mucilaginibacter	Unassigned
OTU_866	0	0	0.0568067	0.0268587	0.044747	0.131605	0	0	0.0796825	0.0349799	0	0.107303	0	0	0.0938509	0.0363893	0	0.00580686	Bacteria	Acidobacteria	Acidobacteria_Gp2	Gp2	Unassigned	Unassigned	Unassigned
OTU_868	0.011542	0	0.113613	0.0117507	0.0362238	0.129375	0.0123229	0	0.0413736	0.00546562	0.00172289	0.145455	0.00317286	0.00290994	0.112046	0.00796015	0.00514522	0.0174206	Bacteria	Proteobacteria	Gammaproteobacteria	Xanthomonadales	Xanthomonadaceae	Rudaea	Unassigned
OTU_87	0.36165	0.0155111	0.417935	0.132615	0.232258	1.03277	0.128158	0.00714158	0.153236	0.180365	0.225699	0.929955	0.116338	0	1.31966	0.170575	0.123485	0.0580686	Bacteria	Proteobacteria	Betaproteobacteria	Burkholderiales	Comamonadaceae	Ramlibacter	Unassigned
OTU_875	0.0384734	0.00258518	0.0486914	0.00503601	0.0458124	0.104838	0.0394331	0.00714158	0.021453	0.0120244	0.0620241	0.0882265	0.0507657	0.00872981	0.0440524	0.00909732	0.033444	0.0522618	Bacteria	Proteobacteria	Alphaproteobacteria	Rhodospirillales	Rhodospirillaceae	Insolitispirillum	Unassigned
OTU_876	0.0480917	0.0697999	0	0.0167867	0.03942	0.022306	0.0788663	0.0321371	0.00306471	0.0142106	0.117157	0.009538	0.0761486	0.0552888	0.00670363	0.0102345	0.115768	0.209047	Bacteria	Proteobacteria	Deltaproteobacteria	Myxococcales	Nannocystineae	Kofleriaceae	Unassigned
OTU_877	0.0365497	0.0878962	0.219111	0.0436454	0.0266351	0.0736098	0.105977	0.0928406	0.1563	0.0601218	0.0172289	0.042921	0.136433	0.046559	0.0928932	0.0784644	0.00257261	0	Bacteria	Proteobacteria	Betaproteobacteria	Nitrosomonadales	Nitrosomonadaceae	Nitrosospira	Unassigned
OTU_88	0.421283	0.0878962	0.275918	0.144366	0.428293	0.370279	0.352434	0.0785574	0.173156	0.120244	0.528927	0.354098	0.396607	0.046559	0.33997	0.0841502	0.493941	0.383253	Bacteria	Proteobacteria	Alphaproteobacteria	Caulobacterales	Caulobacteraceae	Phenylobacterium	Unassigned
OTU_882	0.00192367	0.00258518	0.109556	0.0436454	0.00532703	0.209676	0	0.0107124	0.0444383	0.053563	0.0103373	0.107303	0.00740333	0.00581988	0.145565	0.0545839	0.0102904	0	Bacteria	Actinobacteria	Actinobacteria	Acidimicrobidae	Acidimicrobiales	Acidimicrobineae	Unassigned
OTU_89	0.559788	0.248177	0.00405762	0.0604321	0.223735	0.0513038	0.426371	0.196394	0.00153236	0.0688668	0.601289	0.123994	0.338438	0.168776	0.0478831	0.0579954	0.411618	0.470356	Bacteria	Acidobacteria	Acidobacteria_Gp1	Bryocella	Unassigned	Unassigned	Unassigned
OTU_893	0	0	0.113613	0.0184654	0	0.0914546	0.00492914	0	0	0.0513768	0.00172289	0.0727273	0.0211524	0.00581988	0.186744	0.07619	0.00514522	0.0116137	Bacteria	Actinobacteria	Actinobacteria	Actinobacteridae	Actinomycetales	Catenulisporineae	Unassigned
OTU_9	2.12565	1.80704	0.78312	0.859479	2.22457	1.24244	1.89033	1.68898	0.493419	1.00895	2.39654	1.04322	1.93121	1.26873	0.981603	0.567445	2.43626	2.26468	Bacteria	Proteobacteria	Alphaproteobacteria	Rhizobiales	Xanthobacteraceae	Pseudolabrys	Unassigned
OTU_90	0.357802	0.514451	0.146074	0.261872	0.208819	0.165064	0.527418	0.439207	0.0505677	0.369476	0.427277	0.191952	0.380743	0.395751	0.164718	0.267234	0.367884	0.505197	Bacteria	Acidobacteria	Acidobacteria_Gp3	Candidatus_Solibacter	Unassigned	Unassigned	Unassigned
OTU_902	0.0211604	0	0.0405762	0.162831	0.00745784	0.0513038	0.00985829	0.00357079	0.00459707	0.143199	0	0.0119225	0.0169219	0.00872981	0.0469254	0.224021	0	0	Bacteria	Proteobacteria	Gammaproteobacteria	Xanthomonadales	Xanthomonadaceae	Dyella	Unassigned
OTU_91	0.128886	0.00258518	0.296206	0.0738614	0.0585973	0.160603	0.142945	0.00357079	0.275824	0.0830774	0.16712	0.199106	0.123741	0	0.191532	0.0568582	0.0668879	0.0464549	Bacteria	Gemmatimonadetes	Gemmatimonadetes	Gemmatimonadales	Gemmatimonadaceae	Gemmatimonas	Unassigned
OTU_910	0.0250077	0.126674	0	0.0369307	0.0245043	0	0.0246457	0.146402	0	0.00109312	0.00516867	0	0.0243252	0.241525	0	0.00909732	0.00771784	0.0116137	Bacteria	Proteobacteria	Betaproteobacteria	Burkholderiales	Burkholderiaceae	Burkholderia	Unassigned
OTU_92	0.200062	0.581666	0.0243457	0.510315	0.403789	0.0513038	0.234134	0.539189	0.0122588	0.866847	0.144723	0.038152	0.239022	0.870071	0.0248992	0.612932	0.239253	0.18582	Bacteria	Proteobacteria	Gammaproteobacteria	Xanthomonadales	Xanthomonadaceae	Mizugakiibacter	Unassigned
OTU_93	0.040397	0.0697999	0.292149	0.224942	0.154484	0.403738	0.0566852	0.0249955	0.337118	0.197855	0.0775301	0.363636	0.0433624	0.0378292	0.325605	0.203553	0.0540249	0.0638755	Bacteria	Proteobacteria	Alphaproteobacteria	Rhodospirillales	Rhodospirillaceae	Azospirillum	Unassigned
OTU_933	0.0269314	0.0258518	0.0892676	0.0436454	0.0287659	0.127144	0.017252	0.0321371	0.00766178	0.0743324	0.0258434	0.0846498	0.013749	0.0349192	0.110131	0.0454866	0.0308713	0.0464549	Bacteria	Actinobacteria	Actinobacteria	Rubrobacteridae	Gaiellales	Gaiellaceae	Unassigned
OTU_934	0.0153894	0.00517036	0.182593	0.0352521	0.0852324	0.0959158	0.017252	0	0.0812149	0.0131175	0.015506	0.0941878	0.0116338	0	0.0871472	0.0159203	0.0154357	0.0348412	Bacteria	Proteobacteria	Gammaproteobacteria	Xanthomonadales	Xanthomonadaceae	Dokdonella	Unassigned
OTU_937	0.132733	0.0336074	0.223169	0	0.0127849	0	0.0566852	0.0249955	0.0628266	0	0.0258434	0.00596125	0.0793214	0.046559	0.00478831	0.00454866	0.0231535	0.0464549	Bacteria	Actinobacteria	Actinobacteria	Actinobacteridae	Actinomycetales	Streptosporangineae	Unassigned
OTU_94	0	0	0.166362	0.0721828	0.0703167	0.615645	0	0	0.159365	0.103847	0	0.556781	0	0	0.530545	0.0875617	0	0.00580686	Bacteria	Acidobacteria	Acidobacteria_Gp1	Gp1	Unassigned	Unassigned	Unassigned
OTU_940	0.0865651	0.0930665	0.00405762	0.015108	0.107606	0.0089224	0.125693	0.0964114	0.00612942	0.00765186	0.108542	0.00596125	0.0824943	0.0494689	0.00574597	0.00227433	0.203236	0.156785	Bacteria	Acidobacteria	Acidobacteria_Gp3	Gp3	Unassigned	Unassigned	Unassigned
OTU_95	0.0500154	0.157696	0.973828	0.560675	0.0554011	0.138297	0.0468269	0.139261	0.283486	0.380407	0.031012	0.066766	0.0602843	0.0785683	0.0900202	1.33389	0.0488796	0.0464549	Bacteria	Candidatus_Saccharibacteria	Saccharibacteria_genera_incertae_sedis	Unassigned	Unassigned	Unassigned	Unassigned
OTU_96	1.18498	0.105992	0.27186	0.307196	0.219473	0.276594	0.929144	0.149973	0.0291148	0.43397	0.811481	0.33383	0.830231	0.128037	0.545867	0.247902	0.591701	0.545845	Bacteria	Gemmatimonadetes	Gemmatimonadetes	Gemmatimonadales	Gemmatimonadaceae	Gemmatimonas	Unassigned
OTU_960	0.0788704	0.0697999	0.0284033	0.0654681	0.0362238	0.0401508	0.0542206	0.0714158	0.11033	0.0163968	0.0706385	0.09538	0.0592267	0.0669286	0.0794859	0.0250176	0.11834	0.133558	Bacteria	Actinobacteria	Actinobacteria	Actinobacteridae	Actinomycetales	Streptosporangineae	Unassigned
OTU_964	0.0461681	0	0.150132	0.00335734	0.00958865	0.0490732	0.0320394	0	0.0597619	0.00437249	0.0189518	0.102534	0.0433624	0	0.0478831	0.00341149	0.0231535	0.0232275	Bacteria	Proteobacteria	Betaproteobacteria	Rhodocyclales	Rhodocyclaceae	Azoarcus	Unassigned
OTU_967	0.0942598	0.00517036	0.137959	0.030216	0.00958865	0.022306	0.0936537	0.00357079	0.176221	0.0109312	0.00861445	0.028614	0.171334	0.0174596	0.0392641	0.0318406	0.0102904	0.00580686	Bacteria	Proteobacteria	Alphaproteobacteria	Sphingomonadales	Sphingomonadaceae	Novosphingobium	Unassigned
OTU_97	0.253924	0.00258518	0	0.0738614	0.194969	0.252058	0.229205	0.00714158	0.00153236	0.0634011	0.317012	0.212221	0.121626	0.00290994	0.48745	0.0363893	0.367884	0.400674	Bacteria	Bacteroidetes	Sphingobacteriia	Sphingobacteriales	Sphingobacteriaceae	Mucilaginibacter	Unassigned
OTU_98	0.00384734	0.00258518	0.8521	0.0973628	0.0745784	0.7071	0.0221811	0.0142832	1.96448	0.0830774	0.0120602	0.557973	0.0116338	0.00290994	0.584174	0.0921103	0	0.00580686	Bacteria	Acidobacteria	Acidobacteria_Gp1	Gp1	Unassigned	Unassigned	Unassigned
OTU_989	0.18852	0.421385	0.0202881	0.0369307	0.154484	0.0289978	0.207024	0.199964	0.021453	0.00983811	0.205024	0.0214605	0.290845	0.305543	0.0363911	0.0159203	0.331867	0.325184	Bacteria	Actinobacteria	Actinobacteria	Actinobacteridae	Actinomycetales	Streptosporangineae	Unassigned
OTU_99	0.509772	0.654051	0.182593	0.273623	0.223735	0.194062	0.645718	0.671309	0.0965384	0.247046	0.689156	0.259911	0.787926	0.689655	0.158014	0.255862	0.638008	0.731665	Bacteria	Actinobacteria	Actinobacteria	Actinobacteridae	Actinomycetales	Frankineae	Unassigned
Table S1b. Relative abundances of fungal OTUs and ther taxonomic assignments.
OTU_ID	T01 TOP PL	T02 TOP FERT	T03 SUB PL	T04 SUB FERT	T05 TOP NIL	T06 SUB NIL	T07 TOP PL	T08 TOP FERT	T09 SUB PL	T10 SUB FERT	T11 TOP NIL	T12 SUB NIL	T13 TOP PL	T14 TOP FERT	T15 SUB PL	T16 SUB FERT	T17 TOP NIL	T18 SUB NIL	Domain	Phylum	Class	Order	Family	Genus	Species
OTU_1	62.0385	74.1664	0.0904159	4.85969	37.3684	0.84932	72.071	85.1203	0.0463583	0.516153	59.4226	0.291681	21.7369	86.1648	0.0202534	0.0178771	58.6735	62.9179	Fungi	Ascomycota	Eurotiomycetes	Chaetothyriales	Unassigned	Unassigned	Unassigned
OTU_10	0.215079	0.0623247	2.43118	0.161895	0.280081	4.11	0.0236686	0.122888	0.00515092	0.198166	0.551181	4.46856	0.020555	0.0111037	3.00425	0.527374	0.471939	0.310246	Fungi	Ascomycota	Sordariomycetes	Hypocreales	Hypocreaceae	Unassigned	Unassigned
OTU_102	0	0	0	0	0.00560161	0	0	0	0	0.00460851	0	0.513359	0.0102775	0	0	0	0.0297619	0.0310246	Fungi	Ascomycota	Sordariomycetes	Coniochaetales	Coniochaetaceae	Unassigned	Unassigned
OTU_107	0.0119489	0	0.0200924	0.00852079	0	0.17224	0.00788955	0	0.0103018	0.0138255	0.0524934	0.0350017	0.020555	0	0.0877647	0.00893855	0.0595238	0.0155123	Fungi	Ascomycota	Eurotiomycetes	Chaetothyriales	Herpotrichiellaceae	Unassigned	Unassigned
OTU_11	2.90357	1.12808	0	0.00852079	1.52924	0.0118786	2.47732	1.10599	0	0	2.38845	0	0.483042	0.366422	0	0	4.00085	3.94788	Fungi	Ascomycota	Pezizomycetes	Pezizales	Pyronemataceae	Wilcoxina	Wilcoxina_mikolae_SH194156.07FU
OTU_110	0.0477954	0.0373948	0.0803697	0.0142013	0.0280081	0.0712716	0.0631164	0	0.0154528	0.027651	0.183727	0.105005	0.0102775	0.0222074	0.00900151	0.00446927	0.0892857	0.0930738	Fungi	Ascomycota	Eurotiomycetes	Eurotiales	Trichocomaceae	Penicillium	Penicillium_chrysogenum_SH187717.07FU
OTU_115	0.143386	0.0560922	0.0502311	0	0.0616177	0.0415751	0.0552268	0.0204813	0	0.00460851	0.131234	0	0.0513875	0.0333111	0.00675113	0.00446927	0.161565	0.178391	Fungi	Ascomycota	Eurotiomycetes	Eurotiales	Unassigned	Unassigned	Unassigned
OTU_12	4.33744	0.710502	0	0	0	0.154422	9.36489	1.3108	0	0	0.551181	0	2.89825	0.943815	0	0	0.578231	0.589467	Fungi	Unassigned	Unassigned	Unassigned	Unassigned	Unassigned	Unassigned
OTU_121	0.10754	0	0	0	0	0.0653323	0	0	0	0.00460851	0.209974	0.233345	0	0	0.0112519	0	0	0	Fungi	Unassigned	Unassigned	Unassigned	Unassigned	Unassigned	Unassigned
OTU_122	0.0716932	0	0.0200924	0.0142013	0	0.136604	0.0710059	0	0.0412074	0.0138255	0.0524934	0.0583362	0.0102775	0	0.054009	0.00446927	0.0977891	0.0698053	Fungi	Glomeromycota	Glomeromycetes	Diversisporales	Gigasporaceae	Scutellospora	Unassigned
OTU_123	0.0119489	0.0186974	0	0	0	0.0059393	0	0	0	0	1.04987	0.0116673	0	0.0222074	0	0	0	0.0155123	Fungi	Basidiomycota	Agaricomycetes	Trechisporales	Hydnodontaceae	Unassigned	Unassigned
OTU_124	0	0	0.0703235	0	0.0784226	0.059393	0	0	0.0927166	0	0	0.175009	0	0	0.0720121	0	0	0	Fungi	Ascomycota	Saccharomycetes	Saccharomycetales	Saccharomycetales_fam_Incertae_sedis	Candida	Unassigned
OTU_126	0.083642	0.0436273	0	0	0.0336097	0	0.00788955	0.0512033	0	0	0.131234	0	0.0308325	0.0111037	0	0	0.0935374	0.0465369	Fungi	Ascomycota	Lecanoromycetes	Umbilicariales	Umbilicariaceae	Umbilicaria	Unassigned
OTU_128	0.0119489	0	0	0	0.0280081	0.0890895	0.00788955	0	0	0	0.209974	0.046669	0.0102775	0	0.0697617	0	0.0212585	0.0310246	Fungi	Basidiomycota	Agaricomycetes	Sebacinales	Unassigned	Unassigned	Unassigned
OTU_13	0.0238977	0.0623247	0.612819	0.2187	0.20726	1.74615	0.0631164	0.0204813	0.571752	0.262685	0.23622	7.15202	0.04111	0	0.663861	0.0849162	0.17432	0.116342	Fungi	Ascomycota	Eurotiomycetes	Onygenales	Unassigned	Unassigned	Unassigned
OTU_130	0.155335	0	0	0	0	0.0178179	0.110454	0	0	0.00921702	0.0524934	0	0.061665	0	0	0	0.0595238	0.054293	Fungi	Rozellomycota	Unassigned	Unassigned	Unassigned	Unassigned	Unassigned
OTU_131	0.0119489	0	0	0	0.224065	0.0178179	0.0315582	0	0	0	0.131234	0	0	0	0.0315053	0	0.0722789	0.0620492	Fungi	Unassigned	Unassigned	Unassigned	Unassigned	Unassigned	Unassigned
OTU_14	0.394312	0.0311624	1.47679	0.235742	0.145642	1.68676	0.0157791	0.0102407	15.4991	0.12443	0.183727	2.61346	0.0719424	0.0222074	1.22646	0.0581006	0.14881	0.10083	Fungi	Ascomycota	Pezizomycetes	Pezizales	Pezizaceae	Unassigned	Unassigned
OTU_145	0	0	0	0	0	0	0	0	0	0	0	0.72337	0	0	0	0	0	0	Fungi	Basidiomycota	Agaricomycetes	Trechisporales	Hydnodontaceae	Trechispora	Unassigned
OTU_15	0.454057	2.38704	0	0.0482845	0.38091	0.0415751	0.481262	0.15361	0	0	1.04987	0.0700035	0.102775	0.477459	0.0135023	0.00446927	1.94728	2.09416	Fungi	Basidiomycota	Agaricomycetes	Thelephorales	Thelephoraceae	Unassigned	Unassigned
OTU_151	0	0	0.0301386	0	0	0	0	0	0	0	0	0.501692	0	0	0.0202534	0	0	0	Fungi	Basidiomycota	Wallemiomycetes	Geminibasidiales	Geminibasidiaceae	Geminibasidium	Unassigned
OTU_159	0.0358466	0	0	0	0.0840242	0.0415751	0.0157791	0	0	0	0.15748	0.186676	0	0	0.00450075	0	0.0680272	0.0698053	Fungi	Glomeromycota	Glomeromycetes	Glomerales	Glomeraceae	Unassigned	Unassigned
OTU_16	0.454057	0.149579	0	0	0.38091	0	0.276134	0.266257	0	0.00921702	0.971129	0	0.24666	0.266489	0.0112519	0	2.88265	2.93958	Fungi	Ascomycota	Pezizomycetes	Pezizales	Pyronemataceae	Unassigned	Unassigned
OTU_17	0	0	0	0	0.0224065	0.142543	0.00788955	0	0	0	0	0.280014	0	0.0111037	3.25405	0	0	0	Fungi	Basidiomycota	Agaricomycetes	Cantharellales	Ceratobasidiaceae	Unassigned	Unassigned
OTU_18	0.621341	0.199439	0.29134	0.0880482	0.403316	0.700837	0.189349	0.133129	0.118471	0.105996	0.892388	1.89009	0.154162	0.144348	0.351059	0.049162	0.871599	0.581711	Fungi	Ascomycota	Eurotiomycetes	Chaetothyriales	Herpotrichiellaceae	Exophiala	Exophiala_equina_SH197643.07FU
OTU_186	0.0716932	0.00623247	0	0.0312429	0.0224065	0.0178179	0.0236686	0.0204813	0.0360565	0.0138255	0.0787402	0.0350017	0	0.0111037	0.0247541	0.00446927	0.0892857	0.108586	Fungi	Basidiomycota	Tremellomycetes	Tremellales	Tremellales_fam_Incertae_sedis	Derxomyces	Derxomyces_qinlingensis_SH215977.07FU
OTU_19	0.0358466	0	0	0.00568053	7.02442	2.2213	0.0473373	0.0204813	0	0	0	1.03839	0.020555	0.0222074	0.978914	0	0.114796	0.108586	Fungi	Basidiomycota	Agaricomycetes	Cantharellales	Ceratobasidiaceae	Unassigned	Unassigned
OTU_2	0.0477954	1.52072	12.0956	76.4031	0.0224065	0.902774	0.0236686	0.440348	7.10312	63.5974	0.0787402	0.210011	0	0.0999334	28.1297	69.2737	0	0.0232684	Fungi	Ascomycota	Pezizomycotina_cls_Incertae_sedis	Pezizomycotina_ord_Incertae_sedis	Pezizomycotina_fam_Incertae_sedis	Vermispora	Unassigned
OTU_20	0.549648	0.224369	0	0.0198818	0.806632	0.106907	0.315582	0.675883	0	0.00921702	2.17848	0.198343	0.215827	0.266489	0	0.00446927	1.40306	1.15567	Fungi	Ascomycota	Eurotiomycetes	Chaetothyriales	Herpotrichiellaceae	Cladophialophora	Cladophialophora_chaetospira_SH213263.07FU
OTU_21	0.657187	0	0	0.053965	0.308089	0	1.17554	0.030722	0	0	1.07612	0	0.524152	0.0222074	0	0	1.81548	1.72186	Fungi	Basidiomycota	Agaricomycetes	Sebacinales	Sebacinales_Group_B	Unassigned	Unassigned
OTU_22	0.203131	0.754129	0	0.0255624	0.86825	0	0.35503	0.491551	0	0	1.04987	0	0.133607	0.344215	0	0	1.34354	0.930738	Fungi	Basidiomycota	Agaricomycetes	Thelephorales	Thelephoraceae	Unassigned	Unassigned
OTU_23	0.0597443	1.54565	0	0.00284026	0	0	0.0315582	1.94572	0	1.44707	0.0262467	0	0.04111	0.544082	0	1.14413	0.0042517	0	Fungi	Glomeromycota	Unassigned	Unassigned	Unassigned	Unassigned	Unassigned
OTU_239	0	0	0.0301386	0	0.17365	0.570173	0.00788955	0	0	0	0	0.490025	0	0	0.054009	0	0.0255102	0	Fungi	Glomeromycota	Unassigned	Unassigned	Unassigned	Unassigned	Unassigned
OTU_24	0.0358466	0	0.301386	0	0.00560161	6.64608	0.0157791	0	0.103018	0	0.288714	2.69513	0	0	0.162027	0	0.0382653	0.0232684	Fungi	Unassigned	Unassigned	Unassigned	Unassigned	Unassigned	Unassigned
OTU_25	0.0358466	0.0373948	0	0.0142013	0.0112032	0.0890895	0.0473373	0.0409626	0	0.0138255	0.209974	0.116672	0.0102775	0.0999334	0.0427572	0.00893855	1.96854	1.65206	Fungi	Ascomycota	Sordariomycetes	Hypocreales	Hypocreales_fam_Incertae_sedis	Stachybotrys	Unassigned
OTU_250	0.0955909	0	0	0	0	0	0.0315582	0	0	0	0.288714	0	0.020555	0	0	0	0.106293	0.00775615	Fungi	Basidiomycota	Tremellomycetes	Tremellales	Tremellales_fam_Incertae_sedis	Derxomyces	Unassigned
OTU_26	0.0477954	0	0.522403	0.0340832	0.38091	3.06468	0.102564	0	0.00515092	0.0138255	0.15748	1.78509	0.0308325	0	0.256543	0.0357542	0.242347	0.286977	Fungi	Ascomycota	Dothideomycetes	Pleosporales	Pleosporaceae	Unassigned	Unassigned
OTU_27	7.92209	0	0	0	0.179252	0	0.102564	0.0102407	0	0	0	0	0.0822199	0.0222074	0	0	0.0297619	0.0387807	Fungi	Chytridiomycota	Chytridiomycetes	Unassigned	Unassigned	Unassigned	Unassigned
OTU_28	0	0	0	0	0	2.5539	0	0	0	0	0	2.08844	0	0	0.245291	0	0.0042517	0	Fungi	Unassigned	Unassigned	Unassigned	Unassigned	Unassigned	Unassigned
OTU_29	0.083642	0	2.61202	0	0	0	0.126233	0	3.39961	0	0	0	0.0308325	0	0	0	0	0	Fungi	Ascomycota	Sordariomycetes	Microascales	Microascaceae	Microascus	Unassigned
OTU_3	2.76019	3.52135	20.655	5.89355	4.67175	35.6417	1.91716	0.716846	0.236942	29.8217	3.12336	37.9652	0.883864	1.75439	29.0299	19.714	4.17517	2.64485	Fungi	Ascomycota	Sordariomycetes	Hypocreales	Hypocreaceae	Trichoderma	Trichoderma_pubescens_SH085192.07FU
OTU_30	0.884216	0	2.56178	0	0	0	0.418146	0	1.12805	0	0	0	0.04111	0	0	0	0	0	Fungi	Ascomycota	Pezizomycetes	Pezizales	Pezizaceae	Unassigned	Unassigned
OTU_308	0.155335	0.0436273	0.0803697	0.0255624	0.0112032	0.213815	0.0236686	0	0	0.0230425	0.0787402	0	0.020555	0.0444148	0.0270045	0.0178771	0.140306	0.139611	Fungi	Ascomycota	Sordariomycetes	Hypocreales	Hypocreaceae	Trichoderma	Unassigned
OTU_31	1.23073	0	0	0	0	0.0059393	0.0552268	0	0	0	5.66929	0	0.0102775	0	0.0135023	0	0.667517	0.387807	Fungi	Zygomycota	Kickxellomycotina_cls_Incertae_sedis	Harpellales	Legeriomycetaceae	Smittium	Unassigned
OTU_32	2.76019	0	0	0	0	0	1.83826	0.0409626	0	0	1.12861	0.0350017	0.184995	0	0	0	0.0255102	0.0232684	Fungi	Unassigned	Unassigned	Unassigned	Unassigned	Unassigned	Unassigned
OTU_33	0	0	0	0.00284026	4.91261	0.0059393	0.17357	0	0	0	0	0.0116673	0	0.0111037	0	0.12067	0.0127551	0.0310246	Fungi	Basidiomycota	Agaricomycetes	Thelephorales	Thelephoraceae	Amaurodon	Unassigned
OTU_34	1.15904	0.548457	0	0.0397637	0.6946	0.0534537	0.386588	0.481311	0	0	1.49606	0	0.441932	0.244282	0	0	1.22449	1.14791	Fungi	Ascomycota	Eurotiomycetes	Onygenales	Ajellomycetaceae	Spiromastix	Unassigned
OTU_35	0	0	0	0.448762	0	1.24131	0	0.952381	0	0	0	0	0	0.0111037	0	0	0	0	Fungi	Ascomycota	Pezizomycetes	Pezizales	Pyronemataceae	Pseudaleuria	Pseudaleuria_quinaultiana_SH215688.07FU
OTU_353	0.083642	0.0560922	0.0100462	0.0255624	0.980282	0.0118786	0.189349	0.0921659	0	0.00460851	0.262467	0	0.020555	0.0666223	0.00675113	0	0.297619	0.318002	Fungi	Ascomycota	Eurotiomycetes	Chaetothyriales	Unassigned	Unassigned	Unassigned
OTU_36	0.41821	0.162044	0	0.00568053	0.3473	0	0.836292	0.143369	0	0	0.761155	0	0.0924974	0.133245	0	0	0.735544	0.729078	Fungi	Ascomycota	Eurotiomycetes	Unassigned	Unassigned	Unassigned	Unassigned
OTU_37	0.143386	0.423808	0.110508	0.00852079	0.168048	0	0.0157791	0.030722	0.108169	0.00921702	0.104987	0.116672	0.0719424	0.0999334	0.0247541	0.00893855	0.603741	0.519662	Fungi	Basidiomycota	Agaricomycetes	Trechisporales	Hydnodontaceae	Trechispora	Unassigned
OTU_38	0.227028	0	0	0	0.952274	0	0.086785	0	0	0	0.0787402	0	2.13772	0.0222074	0	0	0.505952	0.64376	Fungi	Basidiomycota	Agaricomycetes	Unassigned	Unassigned	Unassigned	Unassigned
OTU_39	0.10754	0.0311624	0	0.00284026	0.0616177	0	0.0631164	0.0409626	0	0	0.288714	0	0.020555	0.0666223	0	0	0.977891	0.651516	Fungi	Ascomycota	Sordariomycetes	Coniochaetales	Coniochaetaceae	Unassigned	Unassigned
OTU_4	0	0.00623247	0.0401849	0.312429	2.49832	1.64519	0.0315582	0	0.00515092	0	0.0262467	0.163342	0.061665	0.0111037	21.8939	0	0.0807823	0.116342	Fungi	Basidiomycota	Agaricomycetes	Cantharellales	Ceratobasidiaceae	Unassigned	Unassigned
OTU_40	0.10754	0.00623247	0	0	0	0	0.0473373	0	2.35397	0	0.15748	0	0.0102775	0	0	0	0.0127551	0.00775615	Fungi	Ascomycota	Orbiliomycetes	Orbiliales	Orbiliaceae	Arthrobotrys	Arthrobotrys_oligospora_SH221773.07FU
OTU_41	0.0238977	0.0436273	0.0904159	0.00852079	0.0840242	1.11065	0.00788955	0.0819252	0	0.027651	0.15748	0.758371	0	0	0.423071	0.0134078	0.144558	0.108586	Fungi	Ascomycota	Unassigned	Unassigned	Unassigned	Unassigned	Unassigned
OTU_42	0.0597443	0.0124649	0	0.00284026	0.100829	0	2.13018	0	0	0	0	0	0.184995	0.2998	0	0	0.170068	0.20166	Fungi	Chytridiomycota	Chytridiomycetes	Rhizophlyctidales	Rhizophlyctidaceae	Rhizophlyctis	Rhizophlyctis_rosea_SH175442.07FU
OTU_43	0.346517	0.186974	0	0.00284026	0.330495	0	0.110454	0.0819252	0.0103018	0	0.314961	0	0.133607	0.0888297	0	0	0.327381	0.527418	Fungi	Ascomycota	Eurotiomycetes	Unassigned	Unassigned	Unassigned	Unassigned
OTU_44	0	0.00623247	0.0100462	0.00284026	0.773023	0.0118786	0.00788955	0	0	0.00460851	0.104987	0.0350017	0	0	0.652609	0	0.204082	0.232684	Fungi	Basidiomycota	Agaricomycetes	Cantharellales	Ceratobasidiaceae	Unassigned	Unassigned
OTU_45	0.083642	0.754129	0	0	0.0448129	0	0.670611	0.368664	0	0.00460851	0.734908	0	0.554985	0.477459	0	0	0.446429	0.550686	Fungi	Basidiomycota	Agaricomycetes	Agaricales	Pleurotaceae	Unassigned	Unassigned
OTU_46	0.143386	0.0747897	0	0.0198818	0.14004	0	0.102564	0.0409626	0	0	0.367454	0	0.061665	0.0333111	0	0	0.625	0.566199	Fungi	Ascomycota	Dothideomycetes	Capnodiales	Mycosphaerellaceae	Unassigned	Unassigned
OTU_47	0.0358466	1.10938	0	0	0	0.0118786	0.0236686	0.0819252	0	0	3.28084	0.163342	0	0.0333111	0.036006	0	0.0255102	0.0155123	Fungi	Basidiomycota	Agaricomycetes	Trechisporales	Unassigned	Unassigned	Unassigned
OTU_48	0.262875	0.137114	0	0.00568053	0.106431	0	0.0394477	0.102407	0	0	0.419948	0	0.0822199	0.077726	0	0	0.612245	0.286977	Fungi	Basidiomycota	Agaricomycetes	Trechisporales	Unassigned	Unassigned	Unassigned
OTU_49	0.298721	0.0186974	0	0.00852079	0	0.0059393	0	0.102407	0	0.0138255	0.209974	0	0.0822199	0.0666223	0.00675113	0.00893855	1.20748	1.10913	Fungi	Ascomycota	Sordariomycetes	Sordariales	Sordariaceae	Sordaria	Sordaria_fimicola_SH253710.07FU
OTU_5	0.0119489	0.0124649	25.3566	0	0	0.0059393	0.0236686	0	63.8714	0.0138255	0	0	0.020555	0	0.00225038	0	0	0	Fungi	Ascomycota	Orbiliomycetes	Orbiliales	Orbiliaceae	Duddingtonia	Duddingtonia_flagrans_SH213729.07FU
OTU_50	0.262875	1.1904	0	0.462963	0.448129	0	0.362919	0.0204813	0	0	0.393701	0	0.20555	0.288696	0	0	0.442177	0.449857	Fungi	Chytridiomycota	Chytridiomycetes	Spizellomycetales	Spizellomycetaceae	Spizellomyces	Unassigned
OTU_51	0.454057	0.330321	0	0	0.235268	0	0	0	0	0	0.0787402	0	0.061665	0.122141	0	0	0.990646	1.18669	Fungi	Basidiomycota	Agaricomycetes	Unassigned	Unassigned	Unassigned	Unassigned
OTU_52	0	0.0124649	0.0301386	0	0	0.112847	0	0	0.0103018	0	0	0	0.0102775	0	0.463578	0.00446927	0	0	Fungi	Ascomycota	Eurotiomycetes	Chaetothyriales	Chaetothyriaceae	Cyphellophora	Cyphellophora_laciniata_SH197858.07FU
OTU_53	0.250926	0.0311624	0	0	0.0224065	0	0.0236686	0	0	0	0.0524934	0	0	0.0111037	0	0.00446927	0.926871	0.775615	Fungi	Chytridiomycota	Chytridiomycetes	Spizellomycetales	Spizellomycetaceae	Spizellomyces	Unassigned
OTU_54	0.274824	0.267996	0	0	0.240869	0	0.0236686	0.0716846	0	0	0.209974	0	0.0513875	0.0333111	0	0	0.323129	0.465369	Fungi	Ascomycota	Lecanoromycetes	Umbilicariales	Umbilicariaceae	Umbilicaria	Unassigned
OTU_55	0.119489	0.0373948	0.140647	0.0312429	1.08111	0.106907	0.0788955	0.0409626	0	0.00460851	0.524934	0.093338	0.0102775	0	0	0.00893855	0.505952	0.457613	Fungi	Ascomycota	Leotiomycetes	Helotiales	Helotiales_fam_Incertae_sedis	Cadophora	Unassigned
OTU_56	0.0358466	0.00623247	0.130601	0.0142013	0.0560161	0.599869	0.00788955	0	0.103018	0.0921701	0.131234	1.33007	0.12333	0	0.173279	0.0223464	0.0085034	0.0620492	Fungi	Ascomycota	Eurotiomycetes	Eurotiales	Unassigned	Unassigned	Unassigned
OTU_57	0.298721	0.0186974	0	0	0.324894	0	0.205128	0.143369	0	0	0.866142	0	0.12333	0.0111037	0	0	0.544218	0.50415	Fungi	Ascomycota	Unassigned	Unassigned	Unassigned	Unassigned	Unassigned
OTU_58	0.143386	0.0872546	0	0.0227221	0.414519	0	0.0157791	0.0102407	0	0	0.0787402	0.046669	0	0	0	0.0268156	0.157313	0.0620492	Fungi	Ascomycota	Dothideomycetes	Pleosporales	Unassigned	Unassigned	Unassigned
OTU_59	0	0	1.23568	0	0	0	0	0	0.206037	0	0	0	0	0	0	0	0	0	Fungi	Ascomycota	Sordariomycetes	Sordariales	Unassigned	Unassigned	Unassigned
OTU_6	0.908113	5.13556	0.150693	7.43297	0.773023	0.403872	0.418146	2.64209	0.0772638	2.79736	1.02362	1.75009	0.256937	5.3853	0.256543	8.3352	1.81122	1.51245	Fungi	Ascomycota	Sordariomycetes	Hypocreales	Nectriaceae	Unassigned	Unassigned
OTU_60	0	0	0	0	0	0	0	0	0	0	0.209974	0	0	0	0	0	0.531463	0.628248	Fungi	Basidiomycota	Agaricomycetes	Unassigned	Unassigned	Unassigned	Unassigned
OTU_61	0.0477954	0.0747897	0.0100462	0	0.252073	0	0.142012	0.0716846	0	0	0.419948	0	0.0513875	0.0222074	0	0	0.238095	0.139611	Fungi	Ascomycota	Eurotiomycetes	Unassigned	Unassigned	Unassigned	Unassigned
OTU_62	0.167284	0.0934871	0	0.00284026	0.0560161	0	0.0315582	0.0512033	0	0	0.15748	0	0.0308325	0.0111037	0	0	0.25085	0.232684	Fungi	Ascomycota	Eurotiomycetes	Onygenales	Unassigned	Unassigned	Unassigned
OTU_63	0.0716932	0	0	0	0.425723	0	0.0631164	0.0102407	0	0	0.0262467	0	0.04111	0	0	0	0.170068	0.20166	Fungi	Basidiomycota	Agaricomycetes	Sebacinales	Sebacinaceae	Unassigned	Unassigned
OTU_64	0	0	0.130601	0.00284026	0.00560161	0.184118	0	0	0.00515092	0	0	0.0583362	0	0	0.234039	0	0	0	Fungi	Ascomycota	Dothideomycetes	Pleosporales	Pleosporales_fam_Incertae_sedis	Pyrenochaeta	Unassigned
OTU_65	0.0477954	0.0685572	0	0.00568053	0.0952274	0	0.086785	0.0716846	0	0	0.209974	0	0.0513875	0.0222074	0	0	0.259354	0.209416	Fungi	Ascomycota	Dothideomycetes	Capnodiales	Mycosphaerellaceae	Unassigned	Unassigned
OTU_66	0.406261	0.186974	0	0.0170416	0.100829	0	0.086785	0.0512033	0	0	0.472441	0	0.102775	0.0999334	0	0	0.488946	0.473125	Fungi	Ascomycota	Dothideomycetes	Dothideomycetidae_ord_Incertae_sedis	Eremomycetaceae	Unassigned	Unassigned
OTU_67	1.27853	0	0	0	0	0	0.0157791	0	0	0	0	0	0	0	0	0	0	0	Fungi	Ascomycota	Pezizomycetes	Unassigned	Unassigned	Unassigned	Unassigned
OTU_68	0	0	0.130601	0.0113611	0.0560161	0.51078	0	0	0.22149	0.018434	0	0.291681	0	0	0.256543	0.0357542	0	0	Fungi	Basidiomycota	Agaricomycetes	Unassigned	Unassigned	Unassigned	Unassigned
OTU_69	0.083642	0.168277	0	0.00284026	0.0504145	0	0.0473373	0.194572	0	0.00921702	0.0262467	0	0.0102775	0.0666223	0	0	0.102041	0.0387807	Fungi	Basidiomycota	Agaricomycetes	Trechisporales	Unassigned	Unassigned	Unassigned
OTU_7	0.0119489	0	27.6371	2.79198	9.04661	29.0788	0.00788955	0	4.01772	0.391723	0	25.7963	0.020555	0	6.51034	0.393296	0	0.00775615	Fungi	Ascomycota	Orbiliomycetes	Orbiliales	Orbiliaceae	Unassigned	Unassigned
OTU_70	0.083642	0	0	0	0.117634	0	0.00788955	0	0	0	0.997375	0	0.0513875	0	0	0	0.131803	0.0930738	Fungi	Basidiomycota	Agaricomycetes	Agaricales	Mycenaceae	Unassigned	Unassigned
OTU_71	0.0477954	0.0623247	0	0.00852079	0.0896258	0.0534537	0.0473373	0.030722	0	0.018434	0.0787402	0	0.0102775	0.0333111	0	0	0.136054	0.10083	Fungi	Ascomycota	Eurotiomycetes	Chaetothyriales	Herpotrichiellaceae	Unassigned	Unassigned
OTU_72	0.0119489	0.00623247	0.110508	0.00568053	0.0112032	0.0831502	0.00788955	0.0102407	0.144226	0	0	0.408354	0	0.0222074	0.0472579	0.0268156	0.0807823	0.0232684	Fungi	Basidiomycota	Agaricomycetes	Russulales	Stephanosporaceae	Unassigned	Unassigned
OTU_73	0.0119489	0.722967	0	0	0.117634	0	0.00788955	0	0	0	0.0262467	0	0.0102775	0	0	0	0.0212585	0	Fungi	Chytridiomycota	Unassigned	Unassigned	Unassigned	Unassigned	Unassigned
OTU_74	0	0.155812	0	0.00284026	0	0	0	0.839734	0	0	0.0262467	0	0	0.188763	0	0.00446927	0.0127551	0	Fungi	Ascomycota	Leotiomycetes	Leotiomycetes_ord_Incertae_sedis	Leotiomycetes_fam_Incertae_sedis	Meliniomyces	Meliniomyces_variabilis_SH181078.07FU
OTU_75	0	0.0934871	0	0	0.0560161	0.0534537	0.0157791	0.16385	0.0618111	0	0.524934	0.746704	0.0102775	0.0666223	0.00225038	0	0.0680272	0.0930738	Fungi	Ascomycota	Eurotiomycetes	Unassigned	Unassigned	Unassigned	Unassigned
OTU_76	0	0	0.170786	0.0198818	0.0392113	0.0712716	0	0	0	0	0	0.59503	0	0	0.123771	0	0	0	Fungi	Ascomycota	Pezizomycetes	Pezizales	Pezizaceae	Unassigned	Unassigned
OTU_77	0	0	0.0803697	0.0113611	0.0224065	0.190058	0	0	0.108169	0.0138255	0	0.233345	0	0	0.252042	0	0	0	Fungi	Basidiomycota	Agaricomycetes	Agaricales	Entolomataceae	Entoloma	Unassigned
OTU_78	0	0	0	0	0	0.671141	0	0	0	0	0	0.315016	0	0	0.200284	0.00446927	0	0	Fungi	Glomeromycota	Glomeromycetes	Paraglomerales	Unassigned	Unassigned	Unassigned
OTU_8	0	0	0	0	0.0280081	0	0	0	0	0	0	0.0116673	66.3001	0.133245	0	0	0	0.0155123	Fungi	Unassigned	Unassigned	Unassigned	Unassigned	Unassigned	Unassigned
OTU_80	0	0	0.351617	0.00284026	0	0.0415751	0	0	0.16998	0.027651	0	0	0	0	0.243041	0	0.0085034	0	Fungi	Ascomycota	Pezizomycetes	Pezizales	Pezizaceae	Unassigned	Unassigned
OTU_81	1.40997	0	0	0	0	0	0	0	0	0	0	0	0	0	0	0	0.0085034	0.0310246	Fungi	Chytridiomycota	Unassigned	Unassigned	Unassigned	Unassigned	Unassigned
OTU_82	0	0	0	0.00568053	0	0.154422	0	0	0	0.294944	0	0.163342	0	0	0.0742624	0	0	0	Fungi	Ascomycota	Sordariomycetes	Hypocreales	Hypocreaceae	Trichoderma	Trichoderma_spirale_SH190868.07FU
OTU_84	0	0.0124649	0.0100462	0.0255624	0.0560161	0.0950288	0	0	0	0	0.131234	0.25668	0.04111	0	0.0270045	0	0.123299	0.0930738	Fungi	Ascomycota	Unassigned	Unassigned	Unassigned	Unassigned	Unassigned
OTU_85	0.083642	0	0	0	0.610576	0.296965	0.0236686	0	0	0	0.0524934	0.163342	0.0102775	0	0.0225038	0	0.14881	0.178391	Fungi	Unassigned	Unassigned	Unassigned	Unassigned	Unassigned	Unassigned
OTU_87	0	0	0	0	0	0.724595	0	0	0	0	0	0.0116673	0	0	0	0	0	0	Fungi	Chytridiomycota	Chytridiomycetes	Spizellomycetales	Spizellomycetaceae	Powellomyces	Unassigned
OTU_88	0.0119489	0	0	0	0	0	1.16765	0	0	0	0	0	0	0	0	0	0	0	Fungi	Chytridiomycota	Chytridiomycetes	Rhizophlyctidales	Rhizophlyctidaceae	Rhizophlyctis	Unassigned
OTU_89	0	0	0	0.0113611	0.0112032	0	0	0	0	0	0.0524934	0	0.04111	0	0	0	0.208333	0.248197	Fungi	Chytridiomycota	Unassigned	Unassigned	Unassigned	Unassigned	Unassigned
OTU_9	0.0238977	0	0.0301386	0.042604	16.6312	0.100968	0	0	0.103018	0.00921702	0	0.151674	0	0	0.105768	0.0134078	0	0.00775615	Fungi	Ascomycota	Eurotiomycetes	Onygenales	Onygenaceae	Chrysosporium	Chrysosporium_carmichaelii_SH187838.07FU
OTU_90	0	0	0	0	0	0.142543	0	0	0.0103018	0.00921702	0	0.303349	0	0	0.0810136	0	0	0	Fungi	Ascomycota	Dothideomycetes	Unassigned	Unassigned	Unassigned	Unassigned
OTU_92	0	0.486133	0	0	0	0	0	0.215054	0	0	0	0	0	0.0111037	0	0	0	0.0155123	Fungi	Chytridiomycota	Chytridiomycetes	Spizellomycetales	Spizellomycetaceae	Unassigned	Unassigned
OTU_94	0.0597443	0.45497	0	0	0.0560161	0	0.0710059	0	0	0	0	0	0.0719424	0	0	0	0.0382653	0.0387807	Fungi	Chytridiomycota	Unassigned	Unassigned	Unassigned	Unassigned	Unassigned
OTU_96	0.10754	0	0	0	0.526552	0.0237572	0.086785	0.0102407	0	0	0.419948	0.0116673	0.113052	0	0.00450075	0	0.352891	0.372295	Fungi	Unassigned	Unassigned	Unassigned	Unassigned	Unassigned	Unassigned

## Sheet: Table S2
Table S2. PERMANOVA results for weighted and unweighted UniFrac distance matrices
Weighted UniFrac
Global test	Bacteria		Fungi
	Pseudo-F	P-value	Pseudo-F	P-value
Amendment	6.2043	0.001	2.6562	0.003
Location	14.314	0.002	13.79	0.0005
Amendment x Location	3.6502	0.002	2.4635	0.0056
Pairwise tests
Within: Amendment	t-statistic	P-value	t-statistic	P-value
Nil vs Fertiliser	3.4243	0.0022	2.3278	0.0064
Nil vs Poultry Litter	1.4716	0.0476	1.1385	0.2767
Poultry Litter vs Fertiliser	2.6066	0.0027	1.6926	0.0126
Within: Location	t-statistic	P-value	t-statistic	P-value
Topsoil vs Subsoil	3.7834	0.0002	3.7135	0.0004
Amendment type within Placement depth	t-statistic	P(MC)	t-statistic	P(MC)
Topsoil
Nil vs Fertiliser	2.759	0.0117	1.7767	0.0775
Nil vs Poultry Litter	1.327	0.1992	1.1159	0.3228
Poultry Litter vs Fertiliser	4.5084	0.0018	1.2964	0.2525
Subsoil
Nil vs Fertiliser	3.1167	0.007	2.251	0.0363
Nil vs Poultry Litter	1.3363	0.2127	1.2526	0.254
Poultry Litter vs Fertiliser	2.0357	0.0374	2.019	0.0711
Placement depth within Amendment type	t-statistic	P(MC)	t-statistic	P(MC)
Nil
Topsoil vs Subsoil	1.4891	0.1733	1.6853	0.1413
Poultry litter
Topsoil vs Subsoil	2.2479	0.032	2.002	0.0362
Fertiliser
Topsoil vs Subsoil	4.4995	0.0014	8.4824	0.004
Unweighted UniFrac
Global test	Bacteria		Fungi
	Pseudo-F	P-value	Pseudo-F	P-value
Amendment	4.65	0.0002	3.47	0.001
Location	12.8	0.0003	11.1	0.004
Amendment x Location	1.89	0.009	2.21	0.006
Pairwise tests
Within: Amendment	t-statistic	P-value	t-statistic	P-value
Nil vs Fertiliser	2.23	0.002	2.01	0.002
Nil vs Poultry Litter	1.55	0.031	1.58	0.017
Poultry Litter vs Fertiliser	2.54	0.002	1.93	0.003
Within: Location	t-statistic	P-value	t-statistic	P-value
Topsoil vs Subsoil	3.57	0.0004	3.33	0.0006
Amendment type within Placement depth	t-statistic	P(MC)	t-statistic	P(MC)
Topsoil
Nil vs Fertiliser	2.34	0.017	1.9	0.04
Nil vs Poultry Litter	1.55	0.1	1.25	0.233
Poultry Litter vs Fertiliser	2.22	0.024	1.88	0.037
Subsoil
Nil vs Fertiliser	1.37	0.182	1.69	0.074
Nil vs Poultry Litter	1.45	0.158	1.5	0.132
Poultry Litter vs Fertiliser	1.94	0.05	1.78	0.052
Placement depth within Amendment type	t-statistic	P(MC)	t-statistic	P(MC)
Nil
Topsoil vs Subsoil	1.45	0.179	1.53	0.142
Poultry litter
Topsoil vs Subsoil	2.89	0.011	2.88	0.007
Fertiliser
Topsoil vs Subsoil	2.47	0.016	2.31	0.021

## Sheet: Table S3
Table S3. Analysis of deviance table showing bacterial and fungal OTUs that respond significantly to treatments
Multivariate test:
	Res.Df	Df.diff	Dev	Pr(>Dev)
(Intercept)	17
bacteria$amendment	15	2	3372	0.015	*
bacteria$location	14	1	5424	0.001	***
bacteria$amendment:bacteria$location	12	2	3662	0.014	*
---
Signif. codes: 0 ‘***’ 0.001 ‘**’ 0.01 ‘*’ 0.05 ‘.’ 0.1 ‘ ’ 1
Univariate Tests:
	OTU_69		OTU_277		OTU_161		OTU_155		OTU_288		OTU_626
	Dev	Pr(>Dev)	Dev	Pr(>Dev)	Dev	Pr(>Dev)	Dev	Pr(>Dev)	Dev	Pr(>Dev)	Dev	Pr(>Dev)
(Intercept)
bacteria$amendment	9.668	0.827	7.485	0.907	4.4	0.981	8.446	0.898	0.21	1	0.312	1
bacteria$location	11.617	0.282	5.006	0.867	2.84	0.974	19.56	0.05	16.437	0.098	20.4	0.041
bacteria$amendment:bacteria$location	7.675	0.963	11.332	0.788	19.127	0.249	8.187	0.948	3.091	1	0.551	1
	OTU_718		OTU_80		OTU_393		OTU_254		OTU_387		OTU_108
	Dev	Pr(>Dev)	Dev	Pr(>Dev)	Dev	Pr(>Dev)	Dev	Pr(>Dev)	Dev	Pr(>Dev)	Dev	Pr(>Dev)
(Intercept)
bacteria$amendment	0.235	1	12.953	0.571	0.889	1	1.032	1	2.211	0.999	0.721	1
bacteria$location	19.501	0.05	10.848	0.332	2.109	0.987	16.839	0.093	10.786	0.334	26.248	0.017
bacteria$amendment:bacteria$location	0.459	1	13.027	0.67	9.467	0.902	7.024	0.982	6.972	0.983	0.992	1
	OTU_361		OTU_503		OTU_49		OTU_315		OTU_427		OTU_418
	Dev	Pr(>Dev)	Dev	Pr(>Dev)	Dev	Pr(>Dev)	Dev	Pr(>Dev)	Dev	Pr(>Dev)	Dev	Pr(>Dev)
(Intercept)
bacteria$amendment	26.163	0.019	15.165	0.48	5.717	0.954	0.713	1	15.672	0.462	6.961	0.915
bacteria$location	10.885	0.331	12.78	0.201	2.302	0.983	8.794	0.517	3.161	0.957	10.512	0.352
bacteria$amendment:bacteria$location	7.533	0.964	2.884	1	11.753	0.764	8.667	0.934	7.761	0.962	15.174	0.478
	OTU_214		OTU_669		OTU_258		OTU_468		OTU_1223		OTU_174
	Dev	Pr(>Dev)	Dev	Pr(>Dev)	Dev	Pr(>Dev)	Dev	Pr(>Dev)	Dev	Pr(>Dev)	Dev	Pr(>Dev)
(Intercept)
bacteria$amendment	15.174	0.48	2.48	0.998	7.462	0.907	1.251	1	14.557	0.48	10.974	0.706
bacteria$location	0.533	1	17.328	0.079	23.638	0.022	22.002	0.026	0.141	1	5.249	0.859
bacteria$amendment:bacteria$location	8.382	0.94	15.457	0.45	13.195	0.652	9.136	0.925	23.28	0.102	6.48	0.987
	OTU_441		OTU_419		OTU_449		OTU_322		OTU_5126		OTU_2236
	Dev	Pr(>Dev)	Dev	Pr(>Dev)	Dev	Pr(>Dev)	Dev	Pr(>Dev)	Dev	Pr(>Dev)	Dev
(Intercept)
bacteria$amendment	19.701	0.153	20.652	0.106	5.615	0.955	7.02	0.915	8.371	0.9	5.81
bacteria$location	1.457	0.999	5.655	0.826	0.17	1	2.914	0.974	3.343	0.954	0.741
bacteria$amendment:bacteria$location	6.569	0.986	15.766	0.429	8.835	0.934	16.001	0.422	2.157	1	17.247
		OTU_423		OTU_413		OTU_286		OTU_302		OTU_139		OTU_327
	Pr(>Dev)	Dev	Pr(>Dev)	Dev	Pr(>Dev)	Dev	Pr(>Dev)	Dev	Pr(>Dev)	Dev	Pr(>Dev)	Dev
(Intercept)
bacteria$amendment	0.954	2.015	1	1.631	1	6.121	0.949	22.095	0.064	1.648	1	0.742
bacteria$location	1	11.52	0.293	6.999	0.678	6.78	0.7	1.362	0.999	20.219	0.043	11.724
bacteria$amendment:bacteria$location	0.341	8.422	0.939	13.905	0.586	7.276	0.967	18.215	0.298	8.542	0.934	6.802
	OTU_438		OTU_109		OTU_226		OTU_287		OTU_281			OTU_706
	Pr(>Dev)	Dev	Pr(>Dev)	Dev	Pr(>Dev)	Dev	Pr(>Dev)	Dev	Pr(>Dev)	Dev	Pr(>Dev)	Dev
(Intercept)
bacteria$amendment	1	0.561	1	0.844	1	0.76	1	0.355	1	0.514	1	0.295
bacteria$location	0.271	12.232	0.242	11.299	0.306	17.858	0.068	13.383	0.185	15.113	0.141	14.742
bacteria$amendment:bacteria$location	0.984	4.13	0.998	4.986	0.993	3.045	1	7.742	0.962	2.97	1	5.779
		OTU_261		OTU_1590		OTU_389		OTU_196		OTU_450
	Pr(>Dev)	Dev	Pr(>Dev)	Dev	Pr(>Dev)	Dev	Pr(>Dev)	Dev	Pr(>Dev)	Dev	Pr(>Dev)
(Intercept)
bacteria$amendment	1	10.396	0.768	0.674	1	0.851	1	0.878	1	2.629	0.998
bacteria$location	0.157	5.769	0.812	25.127	0.019	15.691	0.119	4.991	0.87	4.689	0.898
bacteria$amendment:bacteria$location	0.989	4.428	0.994	4.785	0.993	6.704	0.984	7.046	0.981	1.778	1
	OTU_1417		OTU_2332		OTU_48		OTU_5505		OTU_169		OTU_321
	Dev	Pr(>Dev)	Dev	Pr(>Dev)	Dev	Pr(>Dev)	Dev	Pr(>Dev)	Dev	Pr(>Dev)	Dev
(Intercept)
bacteria$amendment	5.552	0.957	0.699	1	6.12	0.949	4.538	0.979	2.532	0.998	3.952
bacteria$location	14.906	0.148	0.792	1	23.033	0.023	25.589	0.018	17.316	0.079	5.731
bacteria$amendment:bacteria$location	21.898	0.134	10.31	0.854	5.137	0.993	27.058	0.047	6.857	0.983	8.464
		OTU_164		OTU_1340		OTU_100		OTU_106		OTU_853		OTU_599
	Pr(>Dev)	Dev	Pr(>Dev)	Dev	Pr(>Dev)	Dev	Pr(>Dev)	Dev	Pr(>Dev)	Dev	Pr(>Dev)	Dev
(Intercept)
bacteria$amendment	0.982	7.842	0.907	8.164	0.907	0.144	1	8.465	0.898	1.934	1	8.265
bacteria$location	0.816	1.176	1	2.083	0.987	1.053	1	18.859	0.061	3.743	0.949	5.012
bacteria$amendment:bacteria$location	0.937	17.83	0.316	1.503	1	17.959	0.312	2.198	1	28.271	0.042	7.91
		OTU_356		OTU_674		OTU_199		OTU_308		OTU_300		OTU_439
	Pr(>Dev)	Dev	Pr(>Dev)	Dev	Pr(>Dev)	Dev	Pr(>Dev)	Dev	Pr(>Dev)	Dev	Pr(>Dev)	Dev
(Intercept)
bacteria$amendment	0.907	1.765	1	1.786	1	4.246	0.981	6.436	0.94	7.628	0.907	8.144
bacteria$location	0.867	1.98	0.992	8.902	0.506	0.054	1	5.547	0.829	6.32	0.755	3.419
bacteria$amendment:bacteria$location	0.956	9.048	0.93	13.539	0.618	29.407	0.038	16.416	0.393	8.376	0.94	13.418
		OTU_62		OTU_104		OTU_137		OTU_431		OTU_375		OTU_407
	Pr(>Dev)	Dev	Pr(>Dev)	Dev	Pr(>Dev)	Dev	Pr(>Dev)	Dev	Pr(>Dev)	Dev	Pr(>Dev)	Dev
(Intercept)
bacteria$amendment	0.907	3.774	0.983	0.01	1	0.44	1	0.155	1	11.166	0.692	8.495
bacteria$location	0.953	5.514	0.831	0.193	1	1.574	0.997	15.157	0.14	0.542	1	9.819
bacteria$amendment:bacteria$location	0.63	15.291	0.469	3.23	1	0.139	1	3.945	0.999	12.661	0.696	19.066
		OTU_341		OTU_297		OTU_2386		OTU_89		OTU_6174		OTU_107
	Pr(>Dev)	Dev	Pr(>Dev)	Dev	Pr(>Dev)	Dev	Pr(>Dev)	Dev	Pr(>Dev)	Dev	Pr(>Dev)	Dev
(Intercept)
bacteria$amendment	0.897	1.365	1	19.877	0.149	0.331	1	2.682	0.998	1.367	1	0.217
bacteria$location	0.415	15.383	0.131	4.896	0.877	5.151	0.866	8.468	0.554	4.758	0.89	21.765
bacteria$amendment:bacteria$location	0.251	0.39	1	17.641	0.327	2.987	1	7.653	0.963	0.709	1	6.094
		OTU_748		OTU_47		OTU_121		OTU_13		OTU_391		OTU_56
	Pr(>Dev)	Dev	Pr(>Dev)	Dev	Pr(>Dev)	Dev	Pr(>Dev)	Dev	Pr(>Dev)	Dev	Pr(>Dev)	Dev
(Intercept)
bacteria$amendment	1	1.941	1	2.745	0.998	0.774	1	0.378	1	0.032	1	6.537
bacteria$location	0.027	8.93	0.505	22.225	0.025	23.014	0.023	14.803	0.154	20.921	0.037	15.436
bacteria$amendment:bacteria$location	0.987	5.448	0.993	9.737	0.886	4.228	0.997	5.276	0.993	5.292	0.993	13.825
		OTU_398		OTU_1398		OTU_1561		OTU_1043		OTU_5		OTU_185
	Pr(>Dev)	Dev	Pr(>Dev)	Dev	Pr(>Dev)	Dev	Pr(>Dev)	Dev	Pr(>Dev)	Dev	Pr(>Dev)	Dev
(Intercept)
bacteria$amendment	0.935	0.367	1	0.225	1	0.152	1	1.072	1	1.012	1	2.342
bacteria$location	0.128	21.655	0.027	14.135	0.169	3.967	0.938	0.543	1	1.166	1	13.672
bacteria$amendment:bacteria$location	0.592	6.707	0.984	3.1	1	2.432	1	4.34	0.996	7.546	0.964	4.245
		OTU_305		OTU_145		OTU_485		OTU_4012		OTU_16		OTU_14
	Pr(>Dev)	Dev	Pr(>Dev)	Dev	Pr(>Dev)	Dev	Pr(>Dev)	Dev	Pr(>Dev)	Dev	Pr(>Dev)	Dev
(Intercept)
bacteria$amendment	0.998	4.334	0.981	0.466	1	6.1	0.949	0.53	1	2.929	0.997	1.206
bacteria$location	0.175	0.043	1	12.186	0.243	2.884	0.974	17.693	0.073	8.9	0.506	20.803
bacteria$amendment:bacteria$location	0.997	15.219	0.472	9.146	0.925	0.2	1	7.539	0.964	1.242	1	2.673
		OTU_27		OTU_2448		OTU_601		OTU_6658		OTU_71		OTU_132
	Pr(>Dev)	Dev	Pr(>Dev)	Dev	Pr(>Dev)	Dev	Pr(>Dev)	Dev	Pr(>Dev)	Dev	Pr(>Dev)	Dev
(Intercept)
bacteria$amendment	1	2.697	0.998	1.999	1	5.033	0.974	0.653	1	0.977	1	0.797
bacteria$location	0.037	12.036	0.252	11.45	0.296	19.594	0.05	13.974	0.175	18.001	0.067	17.302
bacteria$amendment:bacteria$location	1	2.514	1	4.849	0.993	2.991	1	7.595	0.964	1.462	1	3.594
		OTU_275		OTU_1145		OTU_409		OTU_671		OTU_149		OTU_238
	Pr(>Dev)	Dev	Pr(>Dev)	Dev	Pr(>Dev)	Dev	Pr(>Dev)	Dev	Pr(>Dev)	Dev	Pr(>Dev)	Dev
(Intercept)
bacteria$amendment	1	0.304	1	12.105	0.629	4.982	0.974	2.365	0.998	10.54	0.756	4.903
bacteria$location	0.08	9.572	0.443	26.914	0.014	8.188	0.586	2.708	0.974	14.779	0.154	16.8
bacteria$amendment:bacteria$location	0.999	7.648	0.964	1.16	1	9.431	0.904	16.065	0.416	6.13	0.987	4.476
		OTU_440		OTU_428		OTU_513		OTU_460		OTU_338		OTU_195
	Pr(>Dev)	Dev	Pr(>Dev)	Dev	Pr(>Dev)	Dev	Pr(>Dev)	Dev	Pr(>Dev)	Dev	Pr(>Dev)	Dev
(Intercept)
bacteria$amendment	0.974	3.454	0.991	3.232	0.994	4.859	0.975	6.749	0.926	4.25	0.981	0.801
bacteria$location	0.094	15.856	0.115	15.303	0.134	0.031	1	0.011	1	13.313	0.187	5.448
bacteria$amendment:bacteria$location	0.994	0.879	1	7.191	0.975	4.835	0.993	1.799	1	1.168	1	4.011
		OTU_882		OTU_636		OTU_687	OTU_187	OTU_222	OTU_178
	Pr(>Dev)	Dev	Pr(>Dev)	Dev	Pr(>Dev)	Dev	Pr(>Dev)	Dev	Pr(>Dev)	Dev	Pr(>Dev)	Dev
(Intercept)
bacteria$amendment	1	0.388	1	3.935	0.982	0.159	1	21.371	0.084	5.701	0.954	7.888
bacteria$location	0.838	20.177	0.043	2.604	0.974	1.907	0.992	0.034	1	13.501	0.178	11.365
bacteria$amendment:bacteria$location	0.999	0.523	1	1.72	1	1.409	1	24.778	0.068	5.068	0.993	5.342
		OTU_147		OTU_55		OTU_447		OTU_496		OTU_1479		OTU_202
	Pr(>Dev)	Dev	Pr(>Dev)	Dev	Pr(>Dev)	Dev	Pr(>Dev)	Dev	Pr(>Dev)	Dev	Pr(>Dev)	Dev
(Intercept)
bacteria$amendment	0.907	23.556	0.04	25.698	0.022	1.362	1	24.452	0.037	4.126	0.981	9.638
bacteria$location	0.303	8.697	0.526	0.837	1	24.076	0.021	3.781	0.949	14.943	0.148	1.449
bacteria$amendment:bacteria$location	0.993	15.698	0.433	12.029	0.746	0.6	1	3.783	0.999	5.069	0.993	30.599
		OTU_166		OTU_762		OTU_153		OTU_105		OTU_404		OTU_125
	Pr(>Dev)	Dev	Pr(>Dev)	Dev	Pr(>Dev)	Dev	Pr(>Dev)	Dev	Pr(>Dev)	Dev	Pr(>Dev)	Dev
(Intercept)
bacteria$amendment	0.83	1.936	1	3.777	0.983	11.277	0.68	21.952	0.07	12.118	0.629	1.671
bacteria$location	0.999	16.744	0.094	15.726	0.117	0.01	1	0.228	1	1.416	0.999	0.027
bacteria$amendment:bacteria$location	0.03	10.846	0.824	9.358	0.907	28.381	0.042	30.998	0.028	19.413	0.234	8.991
		OTU_727		OTU_309		OTU_554		OTU_58		OTU_28		OTU_123
	Pr(>Dev)	Dev	Pr(>Dev)	Dev	Pr(>Dev)	Dev	Pr(>Dev)	Dev	Pr(>Dev)	Dev	Pr(>Dev)	Dev
(Intercept)
bacteria$amendment	1	11.02	0.706	0.515	1	6.506	0.937	7.02	0.915	11.849	0.632	22.711
bacteria$location	1	0.228	1	0.206	1	0.081	1	21.699	0.027	10.955	0.325	0.015
bacteria$amendment:bacteria$location	0.931	8.084	0.952	3.428	0.999	9.959	0.873	5.073	0.993	1.973	1	19.078
		OTU_295		OTU_46		OTU_193		OTU_75		OTU_4733		OTU_110
	Pr(>Dev)	Dev	Pr(>Dev)	Dev	Pr(>Dev)	Dev	Pr(>Dev)	Dev	Pr(>Dev)	Dev	Pr(>Dev)	Dev
(Intercept)
bacteria$amendment	0.052	10.323	0.774	2.556	0.998	0.045	1	5.756	0.954	20.155	0.133	17.412
bacteria$location	1	1.023	1	19.459	0.05	15.997	0.11	17.915	0.067	8.252	0.579	5.032
bacteria$amendment:bacteria$location	0.251	25.792	0.059	4.879	0.993	6.826	0.984	9.159	0.925	13.513	0.622	14.368
		OTU_201		OTU_157		OTU_218		OTU_95		OTU_490		OTU_130
	Pr(>Dev)	Dev	Pr(>Dev)	Dev	Pr(>Dev)	Dev	Pr(>Dev)	Dev	Pr(>Dev)	Dev	Pr(>Dev)	Dev
(Intercept)
bacteria$amendment	0.301	1.033	1	7.015	0.915	10.466	0.759	12.057	0.629	0.739	1	8.785
bacteria$location	0.866	26.38	0.017	19.658	0.048	1.687	0.996	13.162	0.19	23.68	0.022	0.006
bacteria$amendment:bacteria$location	0.542	30.165	0.033	9.569	0.899	18.053	0.306	10.692	0.833	3.193	1	7.764
		OTU_194		OTU_2149		OTU_267		OTU_783		OTU_223		OTU_256
	Pr(>Dev)	Dev	Pr(>Dev)	Dev	Pr(>Dev)	Dev	Pr(>Dev)	Dev	Pr(>Dev)	Dev	Pr(>Dev)	Dev
(Intercept)
bacteria$amendment	0.882	6.239	0.946	15.184	0.48	11.994	0.629	25.931	0.02	11.808	0.632	15.627
bacteria$location	1	6.95	0.687	5.419	0.845	3.996	0.938	0.07	1	5.068	0.866	0.923
bacteria$amendment:bacteria$location	0.962	3.652	0.999	18.257	0.296	0.301	1	2.18	1	9.39	0.906	12.666
		OTU_36		OTU_343		OTU_39		OTU_358		OTU_370		OTU_402
	Pr(>Dev)	Dev	Pr(>Dev)	Dev	Pr(>Dev)	Dev	Pr(>Dev)	Dev	Pr(>Dev)	Dev	Pr(>Dev)	Dev
(Intercept)
bacteria$amendment	0.466	15.818	0.457	7.607	0.907	10.535	0.756	11.856	0.631	12.504	0.585	19.247
bacteria$location	1	0.799	1	20.805	0.037	10.762	0.335	9.032	0.501	10.974	0.324	11.126
bacteria$amendment:bacteria$location	0.696	24.125	0.076	2.987	1	16.879	0.364	0.944	1	2.583	1	11.55
		OTU_260		OTU_652		OTU_306		OTU_934		OTU_7		OTU_133
	Pr(>Dev)	Dev	Pr(>Dev)	Dev	Pr(>Dev)	Dev	Pr(>Dev)	Dev	Pr(>Dev)	Dev	Pr(>Dev)	Dev
(Intercept)
bacteria$amendment	0.176	3.855	0.982	23.817	0.04	7.162	0.913	5.334	0.964	0.159	1	0.86
bacteria$location	0.32	3.464	0.95	9.501	0.452	0.32	1	10.026	0.394	23.85	0.022	13.143
bacteria$amendment:bacteria$location	0.78	6.401	0.987	10.827	0.825	7.952	0.956	7.839	0.959	7.79	0.96	15.054
		OTU_92		OTU_25		OTU_140		OTU_868		OTU_311		OTU_122
	Pr(>Dev)	Dev	Pr(>Dev)	Dev	Pr(>Dev)	Dev	Pr(>Dev)	Dev	Pr(>Dev)	Dev	Pr(>Dev)	Dev
(Intercept)
bacteria$amendment	1	9.139	0.855	8.061	0.907	16.33	0.405	7.527	0.907	15.007	0.48	2.825
bacteria$location	0.19	6.099	0.78	14.058	0.173	1.127	1	14.136	0.169	0.607	1	9.027
bacteria$amendment:bacteria$location	0.49	21.455	0.153	2.258	1	15.192	0.475	1.241	1	15.297	0.469	4.934
		OTU_488		OTU_583		OTU_875		OTU_2700		OTU_159		OTU_723
	Pr(>Dev)	Dev	Pr(>Dev)	Dev	Pr(>Dev)	Dev	Pr(>Dev)	Dev	Pr(>Dev)	Dev	Pr(>Dev)	Dev
(Intercept)
bacteria$amendment	0.998	1.621	1	19.556	0.158	17.063	0.321	15.674	0.462	2.998	0.996	13.423
bacteria$location	0.501	8.821	0.515	0.53	1	1.474	0.999	1.116	1	16.414	0.099	0.986
bacteria$amendment:bacteria$location	0.993	2.802	1	6.308	0.987	3.397	0.999	17.065	0.358	13.986	0.579	8.39
		OTU_23		OTU_53		OTU_348		OTU_240		OTU_1473		OTU_117
	Pr(>Dev)	Dev	Pr(>Dev)	Dev	Pr(>Dev)	Dev	Pr(>Dev)	Dev	Pr(>Dev)	Dev	Pr(>Dev)	Dev
(Intercept)
bacteria$amendment	0.539	6.131	0.949	5.977	0.95	1.685	1	12.443	0.593	3.219	0.994	7.598
bacteria$location	1	8.46	0.554	3.222	0.956	11.078	0.323	3.38	0.953	0.074	1	19.71
bacteria$amendment:bacteria$location	0.939	0.352	1	2.717	1	1.484	1	3.199	1	6.433	0.987	3.125
		OTU_259		OTU_1929		OTU_170		OTU_15		OTU_59		OTU_190
	Pr(>Dev)	Dev	Pr(>Dev)	Dev	Pr(>Dev)	Dev	Pr(>Dev)	Dev	Pr(>Dev)	Dev	Pr(>Dev)	Dev
(Intercept)
bacteria$amendment	0.907	0.164	1	10.127	0.789	1.717	1	17.561	0.281	5.794	0.954	13.768
bacteria$location	0.048	26.362	0.017	1.099	1	3.826	0.946	1.096	1	0.906	1	1.365
bacteria$amendment:bacteria$location	1	6.266	0.987	1.943	1	8.216	0.946	4.859	0.993	6.236	0.987	0.175
		OTU_323		OTU_421		OTU_115		OTU_262		OTU_2035		OTU_88
	Pr(>Dev)	Dev	Pr(>Dev)	Dev	Pr(>Dev)	Dev	Pr(>Dev)	Dev	Pr(>Dev)	Dev	Pr(>Dev)	Dev
(Intercept)
bacteria$amendment	0.515	6.879	0.916	0.165	1	9.482	0.835	8.384	0.898	2.315	0.998	12.898
bacteria$location	0.999	7.966	0.606	17.744	0.071	2.774	0.974	9.744	0.42	13.899	0.175	0.133
bacteria$amendment:bacteria$location	1	8.454	0.937	0.827	1	9.228	0.918	1.366	1	4.622	0.993	10.864
		OTU_1000		OTU_1151		OTU_357		OTU_473		OTU_134
	Pr(>Dev)	Dev	Pr(>Dev)	Dev	Pr(>Dev)	Dev	Pr(>Dev)	Dev	Pr(>Dev)	Dev	Pr(>Dev)
(Intercept)
bacteria$amendment	0.575	15.414	0.48	19.059	0.177	7.218	0.911	9.057	0.857	4.2	0.981
bacteria$location	1	1.185	1	2.835	0.974	7.313	0.653	16.081	0.107	7.2	0.661
bacteria$amendment:bacteria$location	0.824	3.191	1	5.289	0.993	1.518	1	0.221	1	4.326	0.996
	OTU_317		OTU_514		OTU_228		OTU_175		OTU_31		OTU_430
	Dev	Pr(>Dev)	Dev	Pr(>Dev)	Dev	Pr(>Dev)	Dev	Pr(>Dev)	Dev	Pr(>Dev)	Dev	Pr(>Dev)
(Intercept)
bacteria$amendment	12.736	0.582	4.435	0.979	20.915	0.097	9.826	0.812	11.512	0.651	4.347	0.981
bacteria$location	7.926	0.608	14.117	0.169	2.635	0.974	3.853	0.945	8.78	0.519	9.025	0.501
bacteria$amendment:bacteria$location	0.006	1	1.474	1	11.193	0.798	11.656	0.768	4.086	0.998	4.013	0.999
	OTU_366		OTU_1263		OTU_340		OTU_127		OTU_876		OTU_237
	Dev	Pr(>Dev)	Dev	Pr(>Dev)	Dev	Pr(>Dev)	Dev	Pr(>Dev)	Dev	Pr(>Dev)	Dev	Pr(>Dev)
(Intercept)
bacteria$amendment	20.669	0.105	2.615	0.998	16.022	0.444	10.926	0.713	2.574	0.998	12.01	0.629
bacteria$location	0.038	1	15.044	0.144	0.662	1	0.154	1	11.902	0.259	0.04	1
bacteria$amendment:bacteria$location	3.002	1	9.371	0.906	3.757	0.999	8.669	0.934	10.123	0.862	1.395	1
	OTU_3823		OTU_205		OTU_203		OTU_182		OTU_81		OTU_505
	Dev	Pr(>Dev)	Dev	Pr(>Dev)	Dev	Pr(>Dev)	Dev	Pr(>Dev)	Dev	Pr(>Dev)	Dev	Pr(>Dev)
(Intercept)
bacteria$amendment	5.549	0.958	3.601	0.988	6.756	0.925	6.253	0.946	1.717	1	3.241	0.994
bacteria$location	9.008	0.502	4.547	0.906	14.217	0.168	4.806	0.886	20.72	0.038	9.319	0.477
bacteria$amendment:bacteria$location	4.654	0.993	21.936	0.134	0.022	1	0.236	1	11.778	0.763	6.171	0.987
	OTU_342		OTU_937		OTU_823		OTU_1833		OTU_474		OTU_235
	Dev	Pr(>Dev)	Dev	Pr(>Dev)	Dev	Pr(>Dev)	Dev	Pr(>Dev)	Dev	Pr(>Dev)	Dev	Pr(>Dev)
(Intercept)
bacteria$amendment	0.106	1	11.649	0.641	5.867	0.953	0.645	1	5.141	0.974	12.897	0.575
bacteria$location	29	0.01	7.592	0.629	3.671	0.949	27.136	0.014	9.921	0.405	0.893	1
bacteria$amendment:bacteria$location	3.474	0.999	3.897	0.999	0.978	1	8.704	0.934	3.27	1	1.207	1
	OTU_2595		OTU_135		OTU_224		OTU_840		OTU_292		OTU_492
	Dev	Pr(>Dev)	Dev	Pr(>Dev)	Dev	Pr(>Dev)	Dev	Pr(>Dev)	Dev	Pr(>Dev)	Dev	Pr(>Dev)
(Intercept)
bacteria$amendment	8.48	0.898	9.944	0.806	1.902	1	0.009	1	2.622	0.998	7.927	0.907
bacteria$location	9.2	0.491	13.279	0.187	2.755	0.974	19.428	0.05	11.268	0.308	5.334	0.851
bacteria$amendment:bacteria$location	16.752	0.376	12.758	0.685	3.75	0.999	14.75	0.515	0.135	1	1.657	1
	OTU_893		OTU_451		OTU_335		OTU_527		OTU_689		OTU_152
	Dev	Pr(>Dev)	Dev	Pr(>Dev)	Dev	Pr(>Dev)	Dev	Pr(>Dev)	Dev	Pr(>Dev)	Dev	Pr(>Dev)
(Intercept)
bacteria$amendment	0.655	1	2.221	0.999	13.138	0.57	1.169	1	0.63	1	1.275	1
bacteria$location	12.483	0.224	0.457	1	1.834	0.994	17.301	0.08	0.096	1	14.431	0.162
bacteria$amendment:bacteria$location	1.3	1	14.113	0.564	13.845	0.592	2.056	1	1.358	1	1.599	1
	OTU_290		OTU_818		OTU_328		OTU_119		OTU_3131		OTU_45
	Dev	Pr(>Dev)	Dev	Pr(>Dev)	Dev	Pr(>Dev)	Dev	Pr(>Dev)	Dev	Pr(>Dev)	Dev	Pr(>Dev)
(Intercept)
bacteria$amendment	2.033	1	4.478	0.979	0.236	1	21.884	0.07	18.042	0.24	10.545	0.756
bacteria$location	5.607	0.829	2.296	0.983	17.719	0.071	1.651	0.996	0.798	1	0.83	1
bacteria$amendment:bacteria$location	2.703	1	0.226	1	7.548	0.964	0.405	1	17.001	0.362	23.143	0.11
	OTU_392		OTU_590		OTU_146		OTU_4734		OTU_3588		OTU_52
	Dev	Pr(>Dev)	Dev	Pr(>Dev)	Dev	Pr(>Dev)	Dev	Pr(>Dev)	Dev	Pr(>Dev)	Dev	Pr(>Dev)
(Intercept)
bacteria$amendment	0.151	1	16.707	0.358	2.199	1	3.272	0.994	22.756	0.052	16.393	0.398
bacteria$location	13.616	0.175	5.515	0.831	20.585	0.04	8.27	0.578	0.739	1	2.747	0.974
bacteria$amendment:bacteria$location	3.515	0.999	8.523	0.934	0.996	1	9.2	0.918	8.676	0.934	14.83	0.511
	OTU_99		OTU_502		OTU_242		OTU_162		OTU_2767		OTU_158
	Dev	Pr(>Dev)	Dev	Pr(>Dev)	Dev	Pr(>Dev)	Dev	Pr(>Dev)	Dev	Pr(>Dev)	Dev	Pr(>Dev)
(Intercept)
bacteria$amendment	0.385	1	2.061	1	1.619	1	8.166	0.907	1.219	1	2.027	1
bacteria$location	8.855	0.511	0.095	1	14.419	0.162	20.483	0.041	19.496	0.05	17.393	0.077
bacteria$amendment:bacteria$location	8.928	0.934	2.449	1	8.24	0.944	11.433	0.784	7.968	0.956	5.336	0.993
	OTU_640		OTU_50		OTU_265		OTU_2859		OTU_368		OTU_150
	Dev	Pr(>Dev)	Dev	Pr(>Dev)	Dev	Pr(>Dev)	Dev	Pr(>Dev)	Dev	Pr(>Dev)	Dev	Pr(>Dev)
(Intercept)
bacteria$amendment	1.15	1	6.277	0.946	1.951	1	0.471	1	0.372	1	0.087	1
bacteria$location	0.002	1	4.665	0.899	0.482	1	0.005	1	14.525	0.161	17.931	0.067
bacteria$amendment:bacteria$location	6.005	0.988	12.241	0.732	8.328	0.941	6.149	0.987	5.201	0.993	3.117	1
	OTU_4688		OTU_596		OTU_163		OTU_371		OTU_54		OTU_103
	Dev	Pr(>Dev)	Dev	Pr(>Dev)	Dev	Pr(>Dev)	Dev	Pr(>Dev)	Dev	Pr(>Dev)	Dev	Pr(>Dev)
(Intercept)
bacteria$amendment	0.879	1	0.281	1	0.44	1	0.958	1	1.277	1	1.37	1
bacteria$location	12.939	0.193	22.847	0.023	0.106	1	22.855	0.023	21.69	0.027	6.636	0.716
bacteria$amendment:bacteria$location	3.891	0.999	4.645	0.993	3.891	0.999	7.462	0.964	7.748	0.962	2.34	1
	OTU_38		OTU_66		OTU_273		OTU_225		OTU_672		OTU_791
	Dev	Pr(>Dev)	Dev	Pr(>Dev)	Dev	Pr(>Dev)	Dev	Pr(>Dev)	Dev	Pr(>Dev)	Dev	Pr(>Dev)
(Intercept)
bacteria$amendment	1.439	1	11.412	0.665	5.348	0.963	0.528	1	0.956	1	0.002	1
bacteria$location	12.422	0.227	7.805	0.608	6.889	0.689	14.193	0.168	7.039	0.674	17.032	0.088
bacteria$amendment:bacteria$location	4.629	0.993	19.344	0.239	1.286	1	6.909	0.983	0.867	1	2.344	1
	OTU_211		OTU_1085		OTU_6		OTU_72		OTU_22		OTU_989
	Dev	Pr(>Dev)	Dev	Pr(>Dev)	Dev	Pr(>Dev)	Dev	Pr(>Dev)	Dev	Pr(>Dev)	Dev	Pr(>Dev)
(Intercept)
bacteria$amendment	2.748	0.998	3.041	0.996	1.652	1	0.432	1	0.305	1	0.388	1
bacteria$location	0.192	1	4.544	0.906	4.234	0.931	9.127	0.495	20.978	0.037	25.307	0.019
bacteria$amendment:bacteria$location	0.302	1	0.98	1	0.5	1	2.059	1	4.078	0.999	1.091	1
	OTU_51		OTU_138		OTU_724		OTU_2742		OTU_960		OTU_112
	Dev	Pr(>Dev)	Dev	Pr(>Dev)	Dev	Pr(>Dev)	Dev	Pr(>Dev)	Dev	Pr(>Dev)	Dev	Pr(>Dev)
(Intercept)
bacteria$amendment	0.474	1	2.531	0.998	3.166	0.994	2.279	0.999	4.361	0.981	9.152	0.854
bacteria$location	14.438	0.162	4.568	0.906	8.143	0.592	9.394	0.468	0.29	1	4.987	0.871
bacteria$amendment:bacteria$location	5.105	0.993	0.078	1	0.431	1	1.28	1	0.295	1	9.347	0.908
	OTU_17		OTU_156		OTU_252		OTU_246		OTU_307		OTU_4053
	Dev	Pr(>Dev)	Dev	Pr(>Dev)	Dev	Pr(>Dev)	Dev	Pr(>Dev)	Dev	Pr(>Dev)	Dev	Pr(>Dev)
(Intercept)
bacteria$amendment	0.396	1	0.109	1	0.091	1	3.937	0.982	0.688	1	2.252	0.999
bacteria$location	9.017	0.501	17	0.09	12.698	0.206	25.284	0.019	23.424	0.022	18.121	0.065
bacteria$amendment:bacteria$location	7.823	0.96	4.3	0.996	11.874	0.757	3.695	0.999	0.833	1	5.456	0.993
	OTU_32		OTU_248		OTU_456		OTU_257		OTU_324		OTU_940
	Dev	Pr(>Dev)	Dev	Pr(>Dev)	Dev	Pr(>Dev)	Dev	Pr(>Dev)	Dev	Pr(>Dev)	Dev	Pr(>Dev)
(Intercept)
bacteria$amendment	0.285	1	1.208	1	0.267	1	8.044	0.907	7.276	0.908	2.818	0.998
bacteria$location	17.13	0.087	28.787	0.011	14.299	0.165	4.341	0.922	7.932	0.608	26.628	0.016
bacteria$amendment:bacteria$location	1.934	1	4.315	0.996	14.261	0.552	7.907	0.956	14.224	0.553	4.705	0.993
	OTU_144		OTU_2585		OTU_326		OTU_266		OTU_74		OTU_846
	Dev	Pr(>Dev)	Dev	Pr(>Dev)	Dev	Pr(>Dev)	Dev	Pr(>Dev)	Dev	Pr(>Dev)	Dev	Pr(>Dev)
(Intercept)
bacteria$amendment	17.736	0.262	6.139	0.949	3.39	0.993	2.1	1	7.426	0.907	1.028	1
bacteria$location	8.085	0.597	5.199	0.865	25.951	0.018	4.318	0.922	7.553	0.635	24.627	0.02
bacteria$amendment:bacteria$location	6.443	0.987	14.931	0.504	16.031	0.418	4.332	0.996	4.189	0.998	7.395	0.964
	OTU_857		OTU_329		OTU_126		OTU_271		OTU_229		OTU_181
	Dev	Pr(>Dev)	Dev	Pr(>Dev)	Dev	Pr(>Dev)	Dev	Pr(>Dev)	Dev	Pr(>Dev)	Dev	Pr(>Dev)
(Intercept)
bacteria$amendment	0.292	1	1.448	1	0.542	1	12.136	0.629	1.782	1	0.632	1
bacteria$location	27.304	0.014	36.882	0.002	27.855	0.012	17.795	0.07	10.885	0.331	22.095	0.026
bacteria$amendment:bacteria$location	3.022	1	1.662	1	10.069	0.865	1.816	1	0.948	1	0.163	1
	OTU_1171		OTU_34		OTU_304		OTU_729		OTU_209		OTU_151
	Dev	Pr(>Dev)	Dev	Pr(>Dev)	Dev	Pr(>Dev)	Dev	Pr(>Dev)	Dev	Pr(>Dev)	Dev	Pr(>Dev)
(Intercept)
bacteria$amendment	0.309	1	2.665	0.998	0.584	1	3.495	0.99	14.359	0.48	3.794	0.983
bacteria$location	24.087	0.021	12.252	0.238	17.737	0.071	21.143	0.033	8.409	0.561	16.753	0.094
bacteria$amendment:bacteria$location	0.169	1	0.495	1	0.721	1	2.309	1	3.189	1	3.06	1
	OTU_247		OTU_1549		OTU_3929		OTU_4128		OTU_120		OTU_2310
	Dev	Pr(>Dev)	Dev	Pr(>Dev)	Dev	Pr(>Dev)	Dev	Pr(>Dev)	Dev	Pr(>Dev)	Dev
(Intercept)
bacteria$amendment	3.997	0.981	3.553	0.988	6.93	0.915	2.445	0.998	5.216	0.974	0.652
bacteria$location	20.264	0.043	11.443	0.297	11.745	0.269	9.811	0.417	16.014	0.11	0.178
bacteria$amendment:bacteria$location	3.615	0.999	6.693	0.984	5.521	0.993	9.285	0.91	5.246	0.993	10.667
		OTU_90		OTU_216		OTU_142		OTU_180		OTU_276		OTU_866
	Pr(>Dev)	Dev	Pr(>Dev)	Dev	Pr(>Dev)	Dev	Pr(>Dev)	Dev	Pr(>Dev)	Dev	Pr(>Dev)	Dev
(Intercept)
bacteria$amendment	1	0.719	1	9.658	0.828	11.368	0.671	7.676	0.907	0.405	1	0.467
bacteria$location	1	2.693	0.974	0.124	1	10.544	0.349	10.429	0.363	22.179	0.025	9.745
bacteria$amendment:bacteria$location	0.835	9.515	0.901	10.637	0.837	4.243	0.997	0.579	1	15.684	0.434	8.874
		OTU_171		OTU_268		OTU_44		OTU_111		OTU_602		OTU_165
	Pr(>Dev)	Dev	Pr(>Dev)	Dev	Pr(>Dev)	Dev	Pr(>Dev)	Dev	Pr(>Dev)	Dev	Pr(>Dev)	Dev
(Intercept)
bacteria$amendment	1	0.67	1	3.426	0.993	0.481	1	1.598	1	4.074	0.981	3.7
bacteria$location	0.42	18.264	0.064	19.622	0.048	19.96	0.045	4.181	0.931	0.547	1	23.873
bacteria$amendment:bacteria$location	0.934	5.48	0.993	1.355	1	14.794	0.511	0.084	1	8.205	0.947	15.857
		OTU_19		OTU_29		OTU_452		OTU_627		OTU_412		OTU_604
	Pr(>Dev)	Dev	Pr(>Dev)	Dev	Pr(>Dev)	Dev	Pr(>Dev)	Dev	Pr(>Dev)	Dev	Pr(>Dev)	Dev
(Intercept)
bacteria$amendment	0.986	8.338	0.901	2.108	1	10.184	0.781	15.861	0.456	8.128	0.907	12.866
bacteria$location	0.022	15.048	0.144	11.068	0.323	7.703	0.615	2.771	0.974	0.545	1	1.837
bacteria$amendment:bacteria$location	0.427	4.644	0.993	4.84	0.993	2.113	1	1.225	1	4.205	0.997	5.959
		OTU_1007		OTU_217		OTU_8		OTU_215		OTU_350		OTU_620
	Pr(>Dev)	Dev	Pr(>Dev)	Dev	Pr(>Dev)	Dev	Pr(>Dev)	Dev	Pr(>Dev)	Dev	Pr(>Dev)	Dev
(Intercept)
bacteria$amendment	0.582	15.381	0.48	4.718	0.979	15.486	0.48	5.132	0.974	7.528	0.907	5.816
bacteria$location	0.994	9.065	0.499	1.933	0.992	2.504	0.977	3.524	0.95	4.241	0.931	4.22
bacteria$amendment:bacteria$location	0.989	3.528	0.999	3.303	1	5.885	0.989	0.006	1	7.327	0.966	0.265
		OTU_1784		OTU_12		OTU_239		OTU_877		OTU_1		OTU_910
	Pr(>Dev)	Dev	Pr(>Dev)	Dev	Pr(>Dev)	Dev	Pr(>Dev)	Dev	Pr(>Dev)	Dev	Pr(>Dev)	Dev
(Intercept)
bacteria$amendment	0.954	9.439	0.838	12.153	0.629	4.639	0.979	7.722	0.907	23.782	0.04	5.1
bacteria$location	0.931	5.131	0.866	5.877	0.804	5.961	0.8	2.21	0.985	10.659	0.341	17.428
bacteria$amendment:bacteria$location	1	0.062	1	2.347	1	0	1	0.288	1	10.242	0.855	6.907
		OTU_479		OTU_206		OTU_310		OTU_299		OTU_1569		OTU_353
	Pr(>Dev)	Dev	Pr(>Dev)	Dev	Pr(>Dev)	Dev	Pr(>Dev)	Dev	Pr(>Dev)	Dev	Pr(>Dev)	Dev
(Intercept)
bacteria$amendment	0.974	0.798	1	15.209	0.48	1.725	1	16.693	0.361	2.308	0.998	6.28
bacteria$location	0.076	12.328	0.234	4.863	0.88	16.556	0.098	8.765	0.519	5.99	0.795	0.117
bacteria$amendment:bacteria$location	0.983	3.549	0.999	9.036	0.931	2.85	1	0.087	1	15.022	0.494	1.256
		OTU_116		OTU_544		OTU_543		OTU_639		OTU_241		OTU_24
	Pr(>Dev)	Dev	Pr(>Dev)	Dev	Pr(>Dev)	Dev	Pr(>Dev)	Dev	Pr(>Dev)	Dev	Pr(>Dev)	Dev
(Intercept)
bacteria$amendment	0.946	10.859	0.724	6.15	0.949	1.02	1	2.375	0.998	1.443	1	0.647
bacteria$location	1	8.295	0.576	2.117	0.987	23.577	0.022	18.702	0.061	20.469	0.041	21.458
bacteria$amendment:bacteria$location	1	9.136	0.925	1.419	1	8.285	0.943	1.449	1	1.073	1	3.94
		OTU_487		OTU_264		OTU_57		OTU_208		OTU_84		OTU_78
	Pr(>Dev)	Dev	Pr(>Dev)	Dev	Pr(>Dev)	Dev	Pr(>Dev)	Dev	Pr(>Dev)	Dev	Pr(>Dev)	Dev
(Intercept)
bacteria$amendment	1	14.588	0.48	0.964	1	9.2	0.851	8.441	0.898	10.421	0.761	19.584
bacteria$location	0.031	8.25	0.579	23.648	0.022	8.457	0.554	10.056	0.393	10.152	0.385	0.514
bacteria$amendment:bacteria$location	0.999	8.873	0.934	4.872	0.993	3.793	0.999	0.817	1	19.673	0.222	7.822
		OTU_902		OTU_4458		OTU_4		OTU_301		OTU_332		OTU_2541
	Pr(>Dev)	Dev	Pr(>Dev)	Dev	Pr(>Dev)	Dev	Pr(>Dev)	Dev	Pr(>Dev)	Dev	Pr(>Dev)	Dev
(Intercept)
bacteria$amendment	0.157	6.241	0.946	4.089	0.981	28.078	0.018	11.05	0.706	11.765	0.637	9.079
bacteria$location	1	6.572	0.723	5.648	0.826	4.195	0.931	4.476	0.912	28.022	0.012	8.079
bacteria$amendment:bacteria$location	0.96	8.86	0.934	10.21	0.857	29.243	0.038	7.249	0.972	5.888	0.989	14.564
		OTU_1030		OTU_2		OTU_63		OTU_293		OTU_173		OTU_220
	Pr(>Dev)	Dev	Pr(>Dev)	Dev	Pr(>Dev)	Dev	Pr(>Dev)	Dev	Pr(>Dev)	Dev	Pr(>Dev)	Dev
(Intercept)
bacteria$amendment	0.857	7.647	0.907	17.848	0.256	3.232	0.994	14.089	0.48	17.106	0.315	11.677
bacteria$location	0.598	8.274	0.577	10.91	0.328	0.15	1	5.983	0.796	2.314	0.983	1.67
bacteria$amendment:bacteria$location	0.524	9.721	0.886	6.936	0.983	7.035	0.982	0.715	1	9.102	0.927	6.019
		OTU_183		OTU_243		OTU_964		OTU_26		OTU_269		OTU_1264
	Pr(>Dev)	Dev	Pr(>Dev)	Dev	Pr(>Dev)	Dev	Pr(>Dev)	Dev	Pr(>Dev)	Dev	Pr(>Dev)	Dev
(Intercept)
bacteria$amendment	0.637	17.162	0.309	8.152	0.907	18.402	0.214	0.436	1	0.278	1	2.808
bacteria$location	0.996	2.852	0.974	8.037	0.6	9.16	0.491	15.804	0.116	15.085	0.144	19.645
bacteria$amendment:bacteria$location	0.988	8.076	0.952	6.452	0.987	6.291	0.987	8.794	0.934	4.205	0.997	0.131
		OTU_355		OTU_417		OTU_87		OTU_129		OTU_437		OTU_42
	Pr(>Dev)	Dev	Pr(>Dev)	Dev	Pr(>Dev)	Dev	Pr(>Dev)	Dev	Pr(>Dev)	Dev	Pr(>Dev)	Dev
(Intercept)
bacteria$amendment	0.998	1.951	1	5.517	0.958	3.96	0.981	3.032	0.996	4.554	0.979	2.522
bacteria$location	0.048	16.498	0.098	7.683	0.617	10.44	0.361	19.712	0.048	15.31	0.134	12.479
bacteria$amendment:bacteria$location	1	1.342	1	7.339	0.965	6.261	0.987	2.638	1	4.754	0.993	4.429
		OTU_102		OTU_545		OTU_33		OTU_177		OTU_482		OTU_168
	Pr(>Dev)	Dev	Pr(>Dev)	Dev	Pr(>Dev)	Dev	Pr(>Dev)	Dev	Pr(>Dev)	Dev	Pr(>Dev)	Dev
(Intercept)
bacteria$amendment	0.998	4.243	0.981	13.369	0.543	34.668	0.002	11.992	0.629	12.534	0.582	6.588
bacteria$location	0.224	18.798	0.061	1.068	1	1.574	0.997	13.965	0.175	5.153	0.866	0.584
bacteria$amendment:bacteria$location	0.994	0.296	1	4.12	0.998	4.076	0.999	0	1	0	1	4.037
		OTU_436		OTU_500		OTU_73		OTU_459		OTU_383		OTU_124
	Pr(>Dev)	Dev	Pr(>Dev)	Dev	Pr(>Dev)	Dev	Pr(>Dev)	Dev	Pr(>Dev)	Dev	Pr(>Dev)	Dev
(Intercept)
bacteria$amendment	0.934	9.31	0.847	8.819	0.88	1.811	1	12.322	0.609	7.435	0.907	16.24
bacteria$location	1	16.726	0.095	13.096	0.19	21.574	0.029	6.249	0.766	39.04	0.001	0.074
bacteria$amendment:bacteria$location	0.999	8.602	0.934	1.031	1	0.48	1	4.642	0.993	1.671	1	4.903
		OTU_442		OTU_633		OTU_666		OTU_597		OTU_221		OTU_227
	Pr(>Dev)	Dev	Pr(>Dev)	Dev	Pr(>Dev)	Dev	Pr(>Dev)	Dev	Pr(>Dev)	Dev	Pr(>Dev)	Dev
(Intercept)
bacteria$amendment	0.418	4.43	0.979	1.078	1	9.356	0.844	6.202	0.948	21.868	0.07	1.443
bacteria$location	1	1.961	0.992	5.652	0.826	5.487	0.836	5.27	0.858	2.347	0.981	18.953
bacteria$amendment:bacteria$location	0.993	15.573	0.44	6.901	0.983	24.294	0.075	0.19	1	0.789	1	16.244
		OTU_232		OTU_493		OTU_94		OTU_37		OTU_83		OTU_380
	Pr(>Dev)	Dev	Pr(>Dev)	Dev	Pr(>Dev)	Dev	Pr(>Dev)	Dev	Pr(>Dev)	Dev	Pr(>Dev)	Dev
(Intercept)
bacteria$amendment	1	2.547	0.998	8.085	0.907	0.77	1	0.373	1	1.837	1	1.001
bacteria$location	0.06	12.914	0.193	1.704	0.996	11.743	0.269	20.44	0.041	17.43	0.076	13.175
bacteria$amendment:bacteria$location	0.401	15.713	0.433	11.388	0.785	7.696	0.963	4.407	0.994	4.789	0.993	1.975
		OTU_623		OTU_1826		OTU_518		OTU_98		OTU_40		OTU_253
	Pr(>Dev)	Dev	Pr(>Dev)	Dev	Pr(>Dev)	Dev	Pr(>Dev)	Dev	Pr(>Dev)	Dev	Pr(>Dev)	Dev
(Intercept)
bacteria$amendment	1	5.38	0.963	1.476	1	6.246	0.946	4.342	0.981	6.796	0.923	3.716
bacteria$location	0.19	3.253	0.956	7.842	0.608	21.681	0.027	17.923	0.067	20.705	0.038	16.514
bacteria$amendment:bacteria$location	1	2.42	1	1.199	1	4.077	0.999	2.99	1	6.526	0.987	6.345
		OTU_113		OTU_20		OTU_35		OTU_1453		OTU_967		OTU_394
	Pr(>Dev)	Dev	Pr(>Dev)	Dev	Pr(>Dev)	Dev	Pr(>Dev)	Dev	Pr(>Dev)	Dev	Pr(>Dev)	Dev
(Intercept)
bacteria$amendment	0.985	4.099	0.981	10.242	0.775	1.223	1	1.228	1	17.736	0.262	13.11
bacteria$location	0.098	14.961	0.148	21.57	0.029	10.685	0.339	25.007	0.02	2.841	0.974	14.215
bacteria$amendment:bacteria$location	0.987	1.099	1	4.226	0.997	5.209	0.993	4.667	0.993	6.596	0.986	0.038
		OTU_743		OTU_77		OTU_470		OTU_349		OTU_67		OTU_188
	Pr(>Dev)	Dev	Pr(>Dev)	Dev	Pr(>Dev)	Dev	Pr(>Dev)	Dev	Pr(>Dev)	Dev	Pr(>Dev)	Dev
(Intercept)
bacteria$amendment	0.57	3.701	0.986	2.142	1	0.243	1	10.804	0.73	10.531	0.756	8.719
bacteria$location	0.168	11.073	0.323	4.286	0.927	0.013	1	9.991	0.399	4.675	0.899	0.048
bacteria$amendment:bacteria$location	1	0.4	1	1.266	1	0.697	1	6.57	0.986	8.54	0.934	8.735
		OTU_154		OTU_244		OTU_191		OTU_270		OTU_93		OTU_708
	Pr(>Dev)	Dev	Pr(>Dev)	Dev	Pr(>Dev)	Dev	Pr(>Dev)	Dev	Pr(>Dev)	Dev	Pr(>Dev)	Dev
(Intercept)
bacteria$amendment	0.882	2.71	0.998	1.339	1	11.528	0.651	8.826	0.879	0.285	1	9.32
bacteria$location	1	19.793	0.046	14.529	0.161	6.778	0.7	0.315	1	15.185	0.139	13.666
bacteria$amendment:bacteria$location	0.934	5.693	0.99	7.364	0.965	7.622	0.964	10.408	0.846	3.808	0.999	6.403
		OTU_11		OTU_219		OTU_231		OTU_64		OTU_136		OTU_167
	Pr(>Dev)	Dev	Pr(>Dev)	Dev	Pr(>Dev)	Dev	Pr(>Dev)	Dev	Pr(>Dev)	Dev	Pr(>Dev)	Dev
(Intercept)
bacteria$amendment	0.847	0.072	1	4.424	0.98	2.12	1	1.298	1	0.036	1	0.615
bacteria$location	0.175	29.029	0.01	1.051	1	24.33	0.021	21.969	0.026	18.64	0.062	24.669
bacteria$amendment:bacteria$location	0.987	3.151	1	0.315	1	3.935	0.999	2.374	1	2.543	1	1.443
		OTU_118		OTU_213		OTU_160		OTU_143		OTU_21		OTU_10
	Pr(>Dev)	Dev	Pr(>Dev)	Dev	Pr(>Dev)	Dev	Pr(>Dev)	Dev	Pr(>Dev)	Dev	Pr(>Dev)	Dev
(Intercept)
bacteria$amendment	1	2.996	0.996	12.397	0.6	7.053	0.914	2.206	0.999	5.549	0.958	2.907
bacteria$location	0.02	8.956	0.505	8.57	0.545	19.111	0.056	17.476	0.076	0.415	1	0.172
bacteria$amendment:bacteria$location	1	2.525	1	5.502	0.993	4.031	0.999	0.863	1	10.294	0.854	1.062
		OTU_337		OTU_339		OTU_5472		OTU_466		OTU_9		OTU_312
	Pr(>Dev)	Dev	Pr(>Dev)	Dev	Pr(>Dev)	Dev	Pr(>Dev)	Dev	Pr(>Dev)	Dev	Pr(>Dev)	Dev
(Intercept)
bacteria$amendment	0.997	10.026	0.801	5.068	0.974	24.024	0.039	6.514	0.936	3.224	0.994	5.423
bacteria$location	1	2.237	0.983	11.028	0.323	5.891	0.803	5.069	0.866	4.864	0.88	0
bacteria$amendment:bacteria$location	1	15.392	0.461	8.695	0.934	5.224	0.993	11.196	0.798	6.042	0.988	0.862
		OTU_41		OTU_523		OTU_197		OTU_85		OTU_76		OTU_43
	Pr(>Dev)	Dev	Pr(>Dev)	Dev	Pr(>Dev)	Dev	Pr(>Dev)	Dev	Pr(>Dev)	Dev	Pr(>Dev)	Dev
(Intercept)
bacteria$amendment	0.96	7.91	0.907	5.218	0.974	7.508	0.907	5.961	0.95	11.324	0.678	0.192
bacteria$location	1	18.446	0.064	5.245	0.86	25.75	0.018	17.115	0.087	1.172	1	19.991
bacteria$amendment:bacteria$location	1	2.03	1	0.254	1	3.489	0.999	0.318	1	9.995	0.871	3.577
		OTU_693		OTU_204		OTU_1157		OTU_114		OTU_352		OTU_362
	Pr(>Dev)	Dev	Pr(>Dev)	Dev	Pr(>Dev)	Dev	Pr(>Dev)	Dev	Pr(>Dev)	Dev	Pr(>Dev)	Dev
(Intercept)
bacteria$amendment	1	1.569	1	0.615	1	4.985	0.974	0.862	1	3.986	0.981	0.542
bacteria$location	0.045	17.218	0.082	16.727	0.095	2.104	0.987	7.199	0.661	15.815	0.116	14.094
bacteria$amendment:bacteria$location	0.999	12.135	0.739	9.181	0.922	2.371	1	3.782	0.999	8.922	0.934	8.386
		OTU_330		OTU_278		OTU_192		OTU_675		OTU_274		OTU_303
	Pr(>Dev)	Dev	Pr(>Dev)	Dev	Pr(>Dev)	Dev	Pr(>Dev)	Dev	Pr(>Dev)	Dev	Pr(>Dev)	Dev
(Intercept)
bacteria$amendment	1	1.17	1	6.162	0.949	1.106	1	6.993	0.915	1.093	1	0.187
bacteria$location	0.169	20.133	0.043	0.008	1	20.441	0.041	0.241	1	22.529	0.025	17.935
bacteria$amendment:bacteria$location	0.94	10.003	0.871	7.403	0.964	1.029	1	2.129	1	3.344	0.999	1.436
		OTU_68		OTU_30		OTU_91		OTU_233		OTU_1480		OTU_4167
	Pr(>Dev)	Dev	Pr(>Dev)	Dev	Pr(>Dev)	Dev	Pr(>Dev)	Dev	Pr(>Dev)	Dev	Pr(>Dev)	Dev
(Intercept)
bacteria$amendment	1	2.664	0.998	0.605	1	4.455	0.979	3.033	0.996	3.981	0.981	0.261
bacteria$location	0.067	12.931	0.193	20.434	0.041	6.238	0.766	1.694	0.996	11.195	0.315	6.319
bacteria$amendment:bacteria$location	1	10.309	0.854	7.393	0.964	18.465	0.286	4.293	0.996	3.163	1	3.963
		OTU_4864		OTU_434		OTU_284		OTU_70		OTU_373		OTU_399
	Pr(>Dev)	Dev	Pr(>Dev)	Dev	Pr(>Dev)	Dev	Pr(>Dev)	Dev	Pr(>Dev)	Dev	Pr(>Dev)	Dev
(Intercept)
bacteria$amendment	1	1.515	1	0.507	1	1.226	1	0.525	1	0.381	1	1.388
bacteria$location	0.755	19.028	0.057	0.136	1	5.097	0.866	0.049	1	0.062	1	10.832
bacteria$amendment:bacteria$location	0.999	3.397	0.999	7.231	0.974	22.617	0.123	3.172	1	0.809	1	1.129
		OTU_5067		OTU_933		OTU_179		OTU_610		OTU_101		OTU_494
	Pr(>Dev)	Dev	Pr(>Dev)	Dev	Pr(>Dev)	Dev	Pr(>Dev)	Dev	Pr(>Dev)	Dev	Pr(>Dev)	Dev
(Intercept)
bacteria$amendment	1	0.354	1	0.082	1	0.412	1	0.033	1	0.175	1	13.669
bacteria$location	0.332	0.571	1	11.843	0.262	0.946	1	20.298	0.043	5.237	0.86	9.833
bacteria$amendment:bacteria$location	1	2.269	1	0.652	1	1.554	1	5.082	0.993	0.728	1	3.477
		OTU_189		OTU_279		OTU_296		OTU_60		OTU_351		OTU_852
	Pr(>Dev)	Dev	Pr(>Dev)	Dev	Pr(>Dev)	Dev	Pr(>Dev)	Dev	Pr(>Dev)	Dev	Pr(>Dev)	Dev
(Intercept)
bacteria$amendment	0.517	12.047	0.629	13.016	0.57	6.062	0.949	7.68	0.907	7.089	0.913	4.261
bacteria$location	0.415	20.728	0.038	11.827	0.263	5.271	0.858	13.671	0.175	22.007	0.026	11.674
bacteria$amendment:bacteria$location	0.999	7.925	0.956	7.07	0.981	8.878	0.934	5.821	0.989	1.784	1	7.322
		OTU_131		OTU_65		OTU_96		OTU_2190		OTU_2303		OTU_61
	Pr(>Dev)	Dev	Pr(>Dev)	Dev	Pr(>Dev)	Dev	Pr(>Dev)	Dev	Pr(>Dev)	Dev	Pr(>Dev)	Dev
(Intercept)
bacteria$amendment	0.981	5.764	0.954	7.871	0.907	3.838	0.983	6.381	0.941	3.227	0.994	2.271
bacteria$location	0.278	17.627	0.074	0.461	1	0.004	1	1.793	0.994	5.836	0.807	16.412
bacteria$amendment:bacteria$location	0.967	7.352	0.965	12.731	0.688	12.629	0.698	17.867	0.315	10.136	0.861	13.761
		OTU_86		OTU_212		OTU_97		OTU_128		OTU_18		OTU_141
	Pr(>Dev)	Dev	Pr(>Dev)	Dev	Pr(>Dev)	Dev	Pr(>Dev)	Dev	Pr(>Dev)	Dev	Pr(>Dev)	Dev
(Intercept)
bacteria$amendment	0.999	0.34	1	4.715	0.979	5.531	0.958	9.747	0.819	1.087	1	9.49
bacteria$location	0.099	17.818	0.07	13.757	0.175	1.678	0.996	7.214	0.661	8.347	0.572	5.399
bacteria$amendment:bacteria$location	0.601	3.612	0.999	2.459	1	7.796	0.96	11.01	0.814	7.667	0.963	9.97
		OTU_230		OTU_186		OTU_2661		OTU_336		OTU_176		OTU_491
	Pr(>Dev)	Dev	Pr(>Dev)	Dev	Pr(>Dev)	Dev	Pr(>Dev)	Dev	Pr(>Dev)	Dev	Pr(>Dev)	Dev
(Intercept)
bacteria$amendment	0.835	7.338	0.907	0.327	1	3.365	0.993	6.363	0.941	16.872	0.34	16.308
bacteria$location	0.845	13.41	0.183	8.972	0.505	7.366	0.653	7.994	0.603	6.043	0.786	2.634
bacteria$amendment:bacteria$location	0.872	4.821	0.993	4.81	0.993	0.471	1	12.623	0.698	11.59	0.776	1.792
		OTU_198		OTU_497		OTU_367		OTU_184		OTU_6067		OTU_384
	Pr(>Dev)	Dev	Pr(>Dev)	Dev	Pr(>Dev)	Dev	Pr(>Dev)	Dev	Pr(>Dev)	Dev	Pr(>Dev)	Dev
(Intercept)
bacteria$amendment	0.405	20.862	0.1	14.96	0.48	7.653	0.907	0.951	1	4.45	0.979	13.397
bacteria$location	0.974	10.277	0.376	4.439	0.914	7.733	0.61	4.969	0.872	19.471	0.05	12.266
bacteria$amendment:bacteria$location	1	1.624	1	4.691	0.993	10.263	0.854	10.625	0.837	0.69	1	5.304
		OTU_79		OTU_1218		OTU_82		OTU_1936		OTU_3		OTU_333
	Pr(>Dev)	Dev	Pr(>Dev)	Dev	Pr(>Dev)	Dev	Pr(>Dev)	Dev	Pr(>Dev)	Dev	Pr(>Dev)	Dev
(Intercept)
bacteria$amendment	0.541	2.873	0.998	2.818	0.998	5.48	0.959	2.62	0.998	8.733	0.882	13.341
bacteria$location	0.238	0.136	1	27.325	0.014	0.54	1	0.02	1	1.202	1	11.105
bacteria$amendment:bacteria$location	0.993	4.502	0.994	0.321	1	3.083	1	1.048	1	0.372	1	8.844
		OTU_200		OTU_532		OTU_172		OTU_148		OTU_433		OTU_424
	Pr(>Dev)	Dev	Pr(>Dev)	Dev	Pr(>Dev)	Dev	Pr(>Dev)	Dev	Pr(>Dev)	Dev	Pr(>Dev)	Dev
(Intercept)
bacteria$amendment	0.544	4.951	0.974	7.671	0.907	2.4	0.998	13.255	0.557	20.56	0.107	5.169
bacteria$location	0.323	3.803	0.949	3.293	0.956	1.74	0.995	1.666	0.996	3.612	0.949	3.654
bacteria$amendment:bacteria$location	0.934	0	1	0	1	0	1	19.02	0.253	16.397	0.393	1.551
	Pr(>Dev)
(Intercept)
bacteria$amendment	0.974
bacteria$location	0.949
bacteria$amendment:bacteria$location	1
Arguments:
Test statistics calculated assuming uncorrelated response (for faster computation)
P-value calculated using 999 resampling iterations via PIT-trap resampling (to account for correlation in testing.
Multivariate test:
	Res.Df	Df.diff	Dev	Pr(>Dev)
(Intercept)	17
fungi$amendment	15	2	757.8	0.005	**
fungi$location	14	1	654	0.002	**
fungi$amendment:fungi$location	12	2	458	0.024	*
---
Signif. codes: 0 ‘***’ 0.001 ‘**’ 0.01 ‘*’ 0.05 ‘.’ 0.1 ‘ ’ 1
Univariate Tests:
	OTU_92		OTU_250		OTU_128		OTU_186		OTU_37		OTU_121		OTU_31
	Dev	Pr(>Dev)	Dev	Pr(>Dev)	Dev	Pr(>Dev)	Dev	Pr(>Dev)	Dev	Pr(>Dev)	Dev	Pr(>Dev)	Dev
(Intercept)
fungi$amendment	7.046	0.937	7.178	0.933	13.33	0.384	2.707	0.978	4.255	0.978	4.283	0.978	10.301
fungi$location	0.292	1	11.01	0.273	2.261	0.995	1.057	1	1.633	0.997	0.403	1	3.434
fungi$amendment:fungi$location	8.815	0.827	0.58	1	2.277	1	2.402	1	5.542	0.986	1.33	1	0.178
		OTU_4		OTU_44		OTU_17		OTU_19		OTU_2		OTU_58
	Pr(>Dev)	Dev	Pr(>Dev)	Dev	Pr(>Dev)	Dev	Pr(>Dev)	Dev	Pr(>Dev)	Dev	Pr(>Dev)	Dev	Pr(>Dev)
(Intercept)
fungi$amendment	0.712	7	0.937	7.883	0.908	5.931	0.961	9.665	0.761	10.596	0.69	4.582	0.978
fungi$location	0.968	3.827	0.95	0.404	1	1.019	1	0.045	1	22.246	0.026	4.242	0.928
fungi$amendment:fungi$location	1	6.535	0.962	9.214	0.815	5.021	0.989	4.308	0.994	9.231	0.815	4.852	0.991
	OTU_123	OTU_7	OTU_5	OTU_40	OTU_145	OTU_55	OTU_67
	Dev	Pr(>Dev)	Dev	Pr(>Dev)	Dev	Pr(>Dev)	Dev	Pr(>Dev)	Dev	Pr(>Dev)	Dev	Pr(>Dev)	Dev
(Intercept)
fungi$amendment	6.372	0.943	1.603	0.978	16.626	0.208	10.291	0.712	2.394	0.978	15.241	0.219	4.95
fungi$location	5.854	0.786	9.891	0.354	3.315	0.97	0.067	1	1.73	0.997	0.903	1	3.801
fungi$amendment:fungi$location	0.778	1	8.325	0.869	8.142	0.877	5.297	0.988	0	1	1.921	1	0
		OTU_74		OTU_14		OTU_80		OTU_76		OTU_48		OTU_69
	Pr(>Dev)	Dev	Pr(>Dev)	Dev	Pr(>Dev)	Dev	Pr(>Dev)	Dev	Pr(>Dev)	Dev	Pr(>Dev)	Dev	Pr(>Dev)
(Intercept)
fungi$amendment	0.978	13.482	0.371	11.085	0.645	5.125	0.978	1.581	0.978	3.611	0.978	2.081	0.978
fungi$location	0.952	15.231	0.111	18.731	0.054	7.097	0.653	5.738	0.787	10.157	0.333	14.95	0.117
fungi$amendment:fungi$location	1	0.124	1	5.032	0.989	7.342	0.925	2.545	1	4.089	0.994	2.532	1
	OTU_13		OTU_34		OTU_62		OTU_47		OTU_33		OTU_18		OTU_52
	Dev	Pr(>Dev)	Dev	Pr(>Dev)	Dev	Pr(>Dev)	Dev	Pr(>Dev)	Dev	Pr(>Dev)	Dev	Pr(>Dev)	Dev
(Intercept)
fungi$amendment	4.235	0.978	1.862	0.978	3.332	0.978	2.504	0.978	5.312	0.978	14.472	0.277	4.807
fungi$location	21.514	0.03	7.603	0.595	7.375	0.617	1.995	0.995	2.143	0.995	1.507	0.997	3.359
fungi$amendment:fungi$location	1.573	1	8.743	0.832	4.456	0.994	8.916	0.818	7.506	0.925	1.424	1	5.234
		OTU_1		OTU_353		OTU_20		OTU_71		OTU_102		OTU_39
	Pr(>Dev)	Dev	Pr(>Dev)	Dev	Pr(>Dev)	Dev	Pr(>Dev)	Dev	Pr(>Dev)	Dev	Pr(>Dev)	Dev	Pr(>Dev)
(Intercept)
fungi$amendment	0.978	0.492	0.978	8.656	0.831	6.553	0.937	7.035	0.937	9.15	0.816	8.535	0.841
fungi$location	0.968	9.554	0.388	6.342	0.735	16.103	0.091	6.119	0.76	0.92	1	6.637	0.703
fungi$amendment:fungi$location	0.988	11.009	0.659	0.877	1	14.196	0.32	4.87	0.99	2.925	1	3.345	0.997
	OTU_26		OTU_30		OTU_54		OTU_126		OTU_107		OTU_46		OTU_65
	Dev	Pr(>Dev)	Dev	Pr(>Dev)	Dev	Pr(>Dev)	Dev	Pr(>Dev)	Dev	Pr(>Dev)	Dev	Pr(>Dev)	Dev
(Intercept)
fungi$amendment	11.961	0.547	18.228	0.134	2.344	0.978	2.267	0.978	4.604	0.978	5.795	0.964	4.192
fungi$location	13.71	0.154	1.019	1	7.547	0.602	13.523	0.155	7.389	0.617	3.952	0.948	8.249
fungi$amendment:fungi$location	3.788	0.996	0	1	7.402	0.925	4.426	0.994	3.591	0.997	4.898	0.99	4.059
		OTU_9		OTU_75		OTU_61		OTU_84		OTU_36		OTU_43
	Pr(>Dev)	Dev	Pr(>Dev)	Dev	Pr(>Dev)	Dev	Pr(>Dev)	Dev	Pr(>Dev)	Dev	Pr(>Dev)	Dev	Pr(>Dev)
(Intercept)
fungi$amendment	0.978	8.974	0.83	6.574	0.937	4.017	0.978	7.104	0.936	2.305	0.978	2.803	0.978
fungi$location	0.531	1.621	0.997	0.033	1	13.422	0.156	1.763	0.995	7.818	0.578	7.912	0.569
fungi$amendment:fungi$location	0.994	10.414	0.709	17.58	0.142	3.443	0.997	1.043	1	7.504	0.925	4.173	0.994
	OTU_115		OTU_56		OTU_94		OTU_89		OTU_90		OTU_87		OTU_81
	Dev	Pr(>Dev)	Dev	Pr(>Dev)	Dev	Pr(>Dev)	Dev	Pr(>Dev)	Dev	Pr(>Dev)	Dev	Pr(>Dev)	Dev
(Intercept)
fungi$amendment	6.677	0.937	5.611	0.968	0.833	0.978	4.887	0.978	2.078	0.978	4.851	0.978	3.956
fungi$location	5.35	0.827	18.972	0.05	6.11	0.76	0.044	1	10.403	0.316	3.587	0.968	0.338
fungi$amendment:fungi$location	1.432	1	1.39	1	4.478	0.994	4.472	0.994	0	1	0	1	3.005
		OTU_45		OTU_53		OTU_50		OTU_51		OTU_38		OTU_66
	Pr(>Dev)	Dev	Pr(>Dev)	Dev	Pr(>Dev)	Dev	Pr(>Dev)	Dev	Pr(>Dev)	Dev	Pr(>Dev)	Dev	Pr(>Dev)
(Intercept)
fungi$amendment	0.978	0.103	0.997	6.398	0.943	1.318	0.978	2.337	0.978	6.068	0.952	2.361	0.978
fungi$location	1	8.516	0.502	2.892	0.98	2.239	0.995	4.675	0.908	4.748	0.899	5.752	0.786
fungi$amendment:fungi$location	0.999	9.214	0.815	2.798	1	5.676	0.984	4.894	0.99	5.497	0.986	5.6	0.985
	OTU_159		OTU_23		OTU_42		OTU_88		OTU_60		OTU_151		OTU_131
	Dev	Pr(>Dev)	Dev	Pr(>Dev)	Dev	Pr(>Dev)	Dev	Pr(>Dev)	Dev	Pr(>Dev)	Dev	Pr(>Dev)	Dev
(Intercept)
fungi$amendment	30.668	0.004	23.589	0.019	2.159	0.978	4.849	0.978	8.554	0.841	3.148	0.978	12.114
fungi$location	0.703	1	2.791	0.985	4.521	0.918	3.583	0.968	0.053	1	5.618	0.8	0.159
fungi$amendment:fungi$location	0.764	1	7.476	0.925	5.94	0.983	0	1	0	1	0	1	2.736
		OTU_85		OTU_96		OTU_78		OTU_15		OTU_22		OTU_72
	Pr(>Dev)	Dev	Pr(>Dev)	Dev	Pr(>Dev)	Dev	Pr(>Dev)	Dev	Pr(>Dev)	Dev	Pr(>Dev)	Dev	Pr(>Dev)
(Intercept)
fungi$amendment	0.529	22.471	0.028	16.933	0.193	2.236	0.978	3.596	0.978	2.827	0.978	5.132	0.978
fungi$location	1	0.264	1	8.011	0.552	7.656	0.594	7.169	0.638	8.365	0.516	6.368	0.735
fungi$amendment:fungi$location	1	0.111	1	1.681	1	0	1	2.985	1	4.813	0.992	5.325	0.987
	OTU_70		OTU_77		OTU_122		OTU_73		OTU_32		OTU_130		OTU_8
	Dev	Pr(>Dev)	Dev	Pr(>Dev)	Dev	Pr(>Dev)	Dev	Pr(>Dev)	Dev	Pr(>Dev)	Dev	Pr(>Dev)	Dev
(Intercept)
fungi$amendment	11.85	0.555	3.299	0.978	6.699	0.937	3.461	0.978	6.338	0.943	4.702	0.978	5.035
fungi$location	8.302	0.528	10.859	0.284	3.566	0.968	13.082	0.173	8.233	0.533	0.899	1	2.262
fungi$amendment:fungi$location	2.114	1	4.449	0.994	4.697	0.993	0	1	7.124	0.936	11.429	0.611	4.52
		OTU_12		OTU_124		OTU_27		OTU_68		OTU_29		OTU_25
	Pr(>Dev)	Dev	Pr(>Dev)	Dev	Pr(>Dev)	Dev	Pr(>Dev)	Dev	Pr(>Dev)	Dev	Pr(>Dev)	Dev	Pr(>Dev)
(Intercept)
fungi$amendment	0.978	2.174	0.978	7.38	0.919	7.011	0.937	2.485	0.978	15.846	0.208	16.421	0.208
fungi$location	0.995	8.459	0.506	2.595	0.988	6.753	0.696	11.806	0.223	4.507	0.92	0.162	1
fungi$amendment:fungi$location	0.994	14.819	0.273	5.506	0.986	6.198	0.969	5.526	0.986	0	1	0.979	1
	OTU_49		OTU_6		OTU_41		OTU_59		OTU_82		OTU_10		OTU_3
	Dev	Pr(>Dev)	Dev	Pr(>Dev)	Dev	Pr(>Dev)	Dev	Pr(>Dev)	Dev	Pr(>Dev)	Dev	Pr(>Dev)	Dev
(Intercept)
fungi$amendment	7.873	0.908	26.372	0.01	5.862	0.964	5.252	0.978	0.117	0.997	4.154	0.978	0.144
fungi$location	2.196	0.995	0.423	1	4.135	0.936	4.683	0.908	9.802	0.36	13.639	0.154	16.167
fungi$amendment:fungi$location	0.906	1	4.247	0.994	7.624	0.924	0	1	0	1	3.942	0.996	2.378
		OTU_308		OTU_11		OTU_16		OTU_35		OTU_57		OTU_24
	Pr(>Dev)	Dev	Pr(>Dev)	Dev	Pr(>Dev)	Dev	Pr(>Dev)	Dev	Pr(>Dev)	Dev	Pr(>Dev)	Dev	Pr(>Dev)
(Intercept)
fungi$amendment	0.997	3.678	0.978	1.813	0.978	6.415	0.943	3.943	0.978	4.551	0.978	18.196	0.134
fungi$location	0.091	0.391	1	8.594	0.497	5.712	0.789	0.771	1	9.122	0.43	13.71	0.154
fungi$amendment:fungi$location	1	0.1	1	9.862	0.755	2.575	1	2.385	1	6.881	0.948	0.531	1
	OTU_28		OTU_64		OTU_63		OTU_21		OTU_110		OTU_239
	Dev	Pr(>Dev)	Dev	Pr(>Dev)	Dev	Pr(>Dev)	Dev	Pr(>Dev)	Dev	Pr(>Dev)	Dev	Pr(>Dev)
(Intercept)
fungi$amendment	4.428	0.978	5.066	0.978	8.927	0.83	4.451	0.978	10.644	0.687	10.124	0.713
fungi$location	6.077	0.762	10.11	0.335	5.706	0.789	0.599	1	0.274	1	3.031	0.978
fungi$amendment:fungi$location	0.231	1	1.902	1	2.715	1	9.01	0.815	0.367	1	0.844	1
Arguments:
Test statistics calculated assuming uncorrelated response (for faster computation)
P-value calculated using 999 resampling iterations via PIT-trap resampling (to account for correlation in testing.

## Sheet: Table S4 
Table S4. Raw metadata of measured soil and plant variables used in direct gradient analysis.
	NH4+ (mg/kg)	NO3- (mg/kg)	Gravimetric moisture (%)	Large macroaggregates (>2 mm)	Small macroaggregates (0.25-2 mm)	Microaggregates (0.053-0.25 mm)	Silt and clay fraction (<0.053 mm)	Aggregate mean weight diameter (mm)	Total root weight (g)	Total shoot weight (g)	Root length (layer) (cm)	Root surface area (layer) (cm2)	Root diameter (layer) (mm)	Shoot N (%)	Total grain weight (g)
T01 TOP PL	3.33	2.35	29.7	0.741	0.033	0.002	0.224	4.54	1.44	38.1	3434	248	0.312	1.13	13.2
T02 TOP FERT	5.21	13.1	21.3	0.748	0.066	0.025	0.161	4.61	1.97	47.5	8492	313	0.329	2.31	13.6
T03 SUB PL	0	0.602	18	0.337	0.115	0.149	0.399	2.28	1.64	37.8	5098	224	0.19	1.13	13.6
T04 SUB FERT	30.5	3.35	13.1	0.325	0.186	0.166	0.323	2.27	2.06	53.2	6140	366	0.298	2.05	16.4
T05 TOP NIL	0	0.892	22.4	0.751	0.072	0.032	0.145	4.63	1.25	22.1	4628	322	0.285	1.15	9.65
T06 SUB NIL	0	0.935	20.4	0.348	0.161	0.128	0.363	2.39	1.25	22.1	2434	322	0.285	1.15	9.65
T07 TOP PL	2.2	1.8	26.2	0.684	0.16	0.042	0.113	4.32	1.38	35.3	5295	315	0.316	1.15	11.4
T08 TOP FERT	5.28	2.31	18	0.756	0.073	0.032	0.139	4.66	2.55	61.9	12340	306	0.356	2.02	17.4
T09 SUB PL	3.26	1.14	21	0.321	0.162	0.18	0.337	2.22	1.63	32.9	4453	139	0.291	1.29	11.4
T10 SUB FERT	93.6	44.5	12.1	0.392	0.173	0.161	0.274	2.64	2.41	50.2	6111	250	0.23	2.02	16.9
T11 TOP NIL	0.573	0.989	28.9	0.75	0.153	0.054	0.043	4.69	1.19	21.8	4930	298	0.306	1.05	7.25
T12 SUB NIL	0	0.924	21.3	0.272	0.18	0.176	0.373	1.96	1.19	21.8	2416	298	0.306	1.05	7.25
T13 TOP PL	0.778	1.53	24	0.681	0.137	0.04	0.141	4.29	1.46	38.2	5181	271	0.259	1.11	12.4
T14 TOP FERT	22.8	2.34	17.5	0.506	0.06	0.031	0.403	3.22	2.18	58.9	12407	325	0.318	1.97	14.2
T15 SUB PL	0	0.634	19.4	0.336	0.127	0.146	0.391	2.28	2.03	38	3714	249	0.222	1.1	12.8
T16 SUB FERT	94.3	26.5	12.5	0.362	0.152	0.163	0.323	2.45	2.28	57.6	6608	277	0.271	1.87	16.3
T17 TOP NIL	1.47	1.07	27.9	0.666	0.127	0.045	0.162	4.19	1.36	21.9	4258	256	0.323	1.1	8.5
T18 SUB NIL	0	1.037	21.4	0.248	0.156	0.139	0.456	1.81	1.36	21.9	2452	256	0.323	1.1	8.5
